# Supplementary material for: trans-Dichloridobis{[4-(dimethyl­amino)­phen­yl]diphenyl­phosphane}palladium(II)
Source: Acta Crystallogr Sect E Struct Rep Online. 2010 Oct 23;66(Pt 11):m1463. doi: 10.1107/S1600536810042595 (PMC3009084; doi:10.1107/S1600536810042595)
Supplement: Supplementary file 1 [file e-66-m1463-sup1.cif]

##############################################################################
###                                                                        ###
###        Electronic paper (Acta Crystallographica Section E)             ###
###                                                                        ###
##############################################################################
#                                                                            #
# This CIF contains the data in a paper accepted for publication in Acta     #
# Crystallographica Section E. It conforms to the requirements of Notes      #
# for Authors for Section E, and has been peer reviewed under the auspices   #
# of the IUCr Commission on Journals.                                        #
#                                                                            #
# Full details of the Crystallographic Information File format               #
# are given in the paper "The Crystallographic Information File (CIF):       #
# a New Standard Archive File for Crystallography" by S. R. Hall, F. H.      #
# Allen and I. D. Brown [Acta Cryst. (1991), A47, 655-685].                  #
#                                                                            #
# The current version of the core CIF dictionary is obtainable from          #
# ftp://ftp.iucr.org/pub/cif_core.dic. The current version number is 2.4.    #
#                                                                            #
# Software is freely available for graphical display of the structure(s) in  #
# this CIF.  For information consult the CIF home page http://www.iucr.org/  #
# cif/home.html                                                              #
#                                                                            #
# This file may be used for bona fide research purposes within the           #
# scientific community so long as proper attribution is given to the journal # 
# article from which it was obtained.                                        #
#                                                                            #
##############################################################################
                                             
data_global
_audit_creation_method     'WinGX routine CIF_UPDATE'
_audit_conform_dict_name     cif_core.dic
_audit_conform_dict_version     2.3
_journal_date_recd_electronic     2010-09-30
_journal_date_accepted     2010-10-20
_journal_name_full     'Acta Crystallographica, Section E'
_journal_year     2010
_journal_volume     66
_journal_issue     11
_journal_page_first     m1463
_journal_page_last     m1463
_journal_paper_category     QM
_journal_coeditor_code     PK2275
_publ_contact_author_name     'Meijboom, Reinout'
_publ_contact_author_address
;
Research Centre for Synthesis and Catalysis
Department of Chemistry,
University of Johannesburg,
PO Box 524 Auckland Park,
Johannesburg, 2006
South Africa
;
_publ_contact_author_email     rmeijboom@uj.ac.za
_publ_contact_author_fax     '+27-11-559 2819'
_publ_contact_author_phone     '+27-11-559 2367'
_publ_section_title
;\
<i>trans</i>-Dichloridobis{[4-(dimethylamino)phenyl]diphenylphosphane}\
palladium(II)
;
loop_
    _publ_author_name
    _publ_author_footnote
    _publ_author_address
    'Muller, Alfred' .
;
Research Centre for Synthesis and Catalysis
Department of Chemistry,
University of Johannesburg,
PO Box 524 Auckland Park,
Johannesburg, 2006
South Africa
;
    'Meijboom, Reinout' .
;
Research Centre for Synthesis and Catalysis
Department of Chemistry,
University of Johannesburg,
PO Box 524 Auckland Park,
Johannesburg, 2006
South Africa
;
data_I
_audit_creation_method     'WinGX routine CIF_UPDATE'
_chemical_name_systematic
;
<i>trans</i>-Dichloridobis{[4-
(dimethylamino)phenyl]diphenylphosphane}palladium(II)
;
_chemical_formula_moiety     'C40 H40 Cl2 N2 P2 Pd'
_chemical_formula_sum     'C40 H40 Cl2 N2 P2 Pd'
_chemical_formula_iupac     '[Pd Cl2 (C20 H20 N1 P1)2]'
_chemical_formula_weight     787.98
_symmetry_cell_setting     triclinic
_symmetry_space_group_name_H-M     'P -1'
_symmetry_space_group_name_Hall     '-P 1'
loop_
    _symmetry_equiv_pos_as_xyz
    'x, y, z'
    '-x, -y, -z'
_cell_length_a     9.9006(16)
_cell_length_b     9.9815(15)
_cell_length_c     10.4021(14)
_cell_angle_alpha     86.291(4)
_cell_angle_beta     69.135(4)
_cell_angle_gamma     65.383(4)
_cell_volume     869.0(2)
_cell_formula_units_Z     1
_cell_measurement_reflns_used     3426
_cell_measurement_theta_min     2.26
_cell_measurement_theta_max     28.08
_cell_measurement_temperature     100(2)
_exptl_crystal_description     plate
_exptl_crystal_colour     yellow
_exptl_crystal_size_max     0.18
_exptl_crystal_size_mid     0.1
_exptl_crystal_size_min     0.04
_exptl_crystal_density_diffrn     1.506
_exptl_crystal_density_method     'not measured'
_exptl_crystal_F_000     404
_exptl_absorpt_coefficient_mu     0.812
_exptl_absorpt_correction_type     multi-scan
_exptl_absorpt_process_details
;
(SADABS; Bruker; 2004)
;
_exptl_absorpt_correction_T_min     0.870
_exptl_absorpt_correction_T_max     0.966
_exptl_special_details
;
The intensity data was collected on a Bruker X8 Apex II 4 K Kappa CCD
diffractometer using an exposure time of 50 s/frame. A total of 604 frames
were collected with a frame width of 0.5\% covering up to \q = 28.28\% with
99.0% completeness accomplished.
;
_diffrn_ambient_temperature     100(2)
_diffrn_radiation_type     MoK\a
_diffrn_radiation_wavelength     0.71073
_diffrn_radiation_monochromator     graphite
_diffrn_measurement_device_type
;
Bruker X8 APEXII 4K Kappa CCD
;
_diffrn_measurement_method     '\f and \w'
_diffrn_detector_area_resol_mean     8.4
_diffrn_reflns_number     10917
_diffrn_reflns_av_R_equivalents     0.0351
_diffrn_reflns_theta_min     2.26
_diffrn_reflns_theta_max     28.28
_diffrn_reflns_theta_full     28.28
_diffrn_measured_fraction_theta_max     0.99
_diffrn_measured_fraction_theta_full     0.99
_diffrn_reflns_limit_h_min     -13
_diffrn_reflns_limit_h_max     12
_diffrn_reflns_limit_k_min     -13
_diffrn_reflns_limit_k_max     12
_diffrn_reflns_limit_l_min     -13
_diffrn_reflns_limit_l_max     13
_diffrn_standards_number     0
_diffrn_standards_interval_count     .
_diffrn_standards_interval_time     .
_diffrn_standards_decay_%     ?
_reflns_number_total     4268
_reflns_number_gt     3545
_reflns_threshold_expression     I>2\s(I)
_refine_ls_structure_factor_coef     Fsqd
_refine_ls_matrix_type     full
_refine_ls_R_factor_gt     0.0383
_refine_ls_wR_factor_ref     0.0955
_refine_ls_goodness_of_fit_ref     1.053
_refine_ls_restrained_S_all     1.053
_refine_ls_number_reflns     4268
_refine_ls_number_parameters     216
_refine_ls_number_restraints     0
_refine_ls_hydrogen_treatment     constr
_refine_ls_weighting_scheme     calc
_refine_ls_weighting_details
         'calc w=1/[\s^2^(Fo^2^)+(0.0458P)^2^+0.5716P] where P=(Fo^2^+2Fc^2^)/3'
_refine_ls_shift/su_max     0.001
_refine_ls_shift/su_mean     0
_refine_diff_density_max     2.035
_refine_diff_density_min     -0.722
_refine_ls_extinction_method     none
loop_
    _atom_type_symbol
    _atom_type_description
    _atom_type_scat_dispersion_real
    _atom_type_scat_dispersion_imag
    _atom_type_scat_source
    C C 0.0033 0.0016 'International Tables Vol C Tables 4.2.6.8 and 6.1.1.4'
    H H 0 0 'International Tables Vol C Tables 4.2.6.8 and 6.1.1.4'
    N N 0.0061 0.0033 'International Tables Vol C Tables 4.2.6.8 and 6.1.1.4'
    P P 0.1023 0.0942 'International Tables Vol C Tables 4.2.6.8 and 6.1.1.4'
    Cl Cl 0.1484 0.1585 'International Tables Vol C Tables 4.2.6.8 and 6.1.1.4'
    Pd Pd -0.9988 1.0072 'International Tables Vol C Tables 4.2.6.8 and 6.1.1.4'
_computing_data_collection     'APEX2 (Bruker, 2005)'
_computing_cell_refinement     'SAINT-Plus (Bruker, 2004)'
_computing_data_reduction     'SAINT-Plus and XPREP (Bruker, 2004)'
_computing_structure_solution     'SIR97 (Altomare <i>et al.</i>, 1999)'
_computing_structure_refinement     'SHELXL97 (Sheldrick, 2008)'
_computing_molecular_graphics     'DIAMOND (Brandenburg & Putz, 2005)'
_computing_publication_material     'WinGX (Farrugia, 1999)'
loop_
    _atom_site_type_symbol
    _atom_site_label
    _atom_site_fract_x
    _atom_site_fract_y
    _atom_site_fract_z
    _atom_site_U_iso_or_equiv
    _atom_site_adp_type
    _atom_site_calc_flag
    _atom_site_refinement_flags
    _atom_site_occupancy
    _atom_site_disorder_assembly
    _atom_site_disorder_group
    Pd Pd 0.5 0.5 0.5 0.01593(10) Uani d S 1 . .
    Cl Cl 0.62710(9) 0.24815(7) 0.44885(7) 0.02265(16) Uani d . 1 . .
    P P 0.29234(9) 0.49076(7) 0.69623(6) 0.01476(15) Uani d . 1 . .
    C C11 0.2478(3) 0.6133(3) 0.8410(2) 0.0151(5) Uani d . 1 . .
    C C12 0.0928(3) 0.7106(3) 0.9190(3) 0.0172(5) Uani d . 1 . .
    H H12 0.0075 0.7163 0.8936 0.021 Uiso calc R 1 . .
    C C13 0.0600(3) 0.7997(3) 1.0331(3) 0.0172(5) Uani d . 1 . .
    H H13 -0.047 0.8665 1.0836 0.021 Uiso calc R 1 . .
    C C14 0.1827(3) 0.7926(3) 1.0749(3) 0.0178(6) Uani d . 1 . .
    C C15 0.3404(3) 0.6938(3) 0.9942(3) 0.0180(6) Uani d . 1 . .
    H H15 0.4266 0.6857 1.0195 0.022 Uiso calc R 1 . .
    C C16 0.3700(3) 0.6091(3) 0.8791(3) 0.0186(6) Uani d . 1 . .
    H H16 0.4771 0.5463 0.8245 0.022 Uiso calc R 1 . .
    N N 0.1501(3) 0.8796(3) 1.1885(3) 0.0266(6) Uani d . 1 . .
    C C1 -0.0146(4) 0.9674(3) 1.2752(3) 0.0255(6) Uani d . 1 . .
    H H1A -0.0691 1.0378 1.2204 0.038 Uiso calc R 1 . .
    H H1B -0.0181 1.0218 1.3523 0.038 Uiso calc R 1 . .
    H H1C -0.0679 0.902 1.3113 0.038 Uiso calc R 1 . .
    C C2 0.2712(4) 0.8525(4) 1.2451(3) 0.0322(7) Uani d . 1 . .
    H H2A 0.3102 0.75 1.2684 0.048 Uiso calc R 1 . .
    H H2B 0.226 0.9202 1.3287 0.048 Uiso calc R 1 . .
    H H2C 0.3597 0.8689 1.1768 0.048 Uiso calc R 1 . .
    C C21 0.3219(3) 0.3123(3) 0.7667(3) 0.0170(5) Uani d . 1 . .
    C C22 0.3088(3) 0.2961(3) 0.9042(3) 0.0198(6) Uani d . 1 . .
    H H22 0.2843 0.3788 0.9627 0.024 Uiso calc R 1 . .
    C C23 0.3316(4) 0.1597(3) 0.9563(3) 0.0250(6) Uani d . 1 . .
    H H23 0.3219 0.1496 1.0502 0.03 Uiso calc R 1 . .
    C C24 0.3682(4) 0.0391(3) 0.8717(4) 0.0287(7) Uani d . 1 . .
    H H24 0.3867 -0.0547 0.9067 0.034 Uiso calc R 1 . .
    C C25 0.3781(4) 0.0548(3) 0.7352(3) 0.0264(7) Uani d . 1 . .
    H H25 0.4008 -0.0278 0.6776 0.032 Uiso calc R 1 . .
    C C26 0.3549(3) 0.1904(3) 0.6835(3) 0.0208(6) Uani d . 1 . .
    H H26 0.3616 0.2005 0.5902 0.025 Uiso calc R 1 . .
    C C31 0.1021(3) 0.5480(3) 0.6741(3) 0.0171(5) Uani d . 1 . .
    C C32 -0.0064(4) 0.4905(3) 0.7501(3) 0.0206(6) Uani d . 1 . .
    H H32 0.0225 0.4163 0.8095 0.025 Uiso calc R 1 . .
    C C33 -0.1543(4) 0.5394(3) 0.7404(3) 0.0249(6) Uani d . 1 . .
    H H33 -0.2256 0.4979 0.792 0.03 Uiso calc R 1 . .
    C C34 -0.1998(4) 0.6491(4) 0.6554(3) 0.0275(7) Uani d . 1 . .
    H H34 -0.3023 0.6842 0.6495 0.033 Uiso calc R 1 . .
    C C35 -0.0932(4) 0.7064(4) 0.5797(3) 0.0290(7) Uani d . 1 . .
    H H35 -0.1235 0.7817 0.5217 0.035 Uiso calc R 1 . .
    C C36 0.0567(4) 0.6564(3) 0.5868(3) 0.0238(6) Uani d . 1 . .
    H H36 0.1289 0.6957 0.5323 0.029 Uiso calc R 1 . .
loop_
    _atom_site_aniso_label
    _atom_site_aniso_U_11
    _atom_site_aniso_U_22
    _atom_site_aniso_U_33
    _atom_site_aniso_U_12
    _atom_site_aniso_U_13
    _atom_site_aniso_U_23
    Pd 0.02125(18) 0.01026(15) 0.01176(14) -0.00809(12) 0.00111(11) -0.00095(10)
    Cl 0.0274(4) 0.0115(3) 0.0198(3) -0.0082(3) 0.0023(3) -0.0020(2)
    P 0.0190(4) 0.0113(3) 0.0110(3) -0.0080(3) -0.0001(3) -0.0002(2)
    C11 0.0219(15) 0.0096(12) 0.0116(11) -0.0085(11) -0.0013(10) 0.0007(9)
    C12 0.0181(14) 0.0165(13) 0.0155(12) -0.0089(12) -0.0025(11) 0.0003(10)
    C13 0.0159(14) 0.0130(13) 0.0156(12) -0.0049(11) 0.0011(10) -0.0024(10)
    C14 0.0227(15) 0.0111(13) 0.0165(12) -0.0079(11) -0.0025(11) -0.0005(10)
    C15 0.0171(14) 0.0173(14) 0.0186(12) -0.0079(12) -0.0041(11) -0.0005(10)
    C16 0.0186(15) 0.0143(13) 0.0177(12) -0.0071(11) -0.0003(11) 0.0001(10)
    N 0.0215(14) 0.0294(14) 0.0234(12) -0.0073(12) -0.0032(11) -0.0139(10)
    C1 0.0247(17) 0.0260(16) 0.0175(13) -0.0061(13) -0.0026(12) -0.0067(11)
    C2 0.0291(18) 0.039(2) 0.0296(16) -0.0137(16) -0.0112(14) -0.0086(14)
    C21 0.0169(14) 0.0135(13) 0.0169(12) -0.0085(11) 0.0001(11) 0.0018(10)
    C22 0.0186(15) 0.0200(14) 0.0195(13) -0.0090(12) -0.0047(11) 0.0037(11)
    C23 0.0216(16) 0.0255(16) 0.0295(15) -0.0125(13) -0.0096(13) 0.0123(13)
    C24 0.0210(16) 0.0168(15) 0.0468(19) -0.0091(13) -0.0113(14) 0.0144(14)
    C25 0.0216(16) 0.0154(14) 0.0377(17) -0.0096(13) -0.0032(13) -0.0012(12)
    C26 0.0206(15) 0.0155(14) 0.0225(13) -0.0090(12) -0.0016(12) 0.0000(11)
    C31 0.0227(15) 0.0137(13) 0.0129(11) -0.0073(11) -0.0042(11) -0.0019(10)
    C32 0.0259(16) 0.0189(14) 0.0155(12) -0.0099(13) -0.0052(11) 0.0024(10)
    C33 0.0282(17) 0.0269(16) 0.0216(14) -0.0152(14) -0.0069(13) 0.0010(12)
    C34 0.0292(18) 0.0280(17) 0.0269(15) -0.0102(14) -0.0139(13) -0.0001(13)
    C35 0.0373(19) 0.0247(16) 0.0285(15) -0.0116(15) -0.0184(15) 0.0074(13)
    C36 0.0331(18) 0.0219(15) 0.0183(13) -0.0150(14) -0.0077(12) 0.0040(11)
_geom_special_details
;
All e.s.d.'s (except the e.s.d. in the dihedral angle between two l.s. planes)
are estimated using the full covariance matrix. The cell e.s.d.'s are taken
into account individually in the estimation of e.s.d.'s in distances, angles
and torsion angles; correlations between e.s.d.'s in cell parameters are only
used when they are defined by crystal symmetry. An approximate (isotropic)
treatment of cell e.s.d.'s is used for estimating e.s.d.'s involving l.s.
planes.
;
loop_
    _geom_bond_atom_site_label_1
    _geom_bond_atom_site_label_2
    _geom_bond_site_symmetry_2
    _geom_bond_distance
    _geom_bond_publ_flag
    Pd Cl 2_666 2.2906(7) ?
    Pd Cl . 2.2906(7) ?
    Pd P 2_666 2.3550(7) ?
    Pd P . 2.3550(7) ?
    P C11 . 1.809(3) ?
    P C31 . 1.823(3) ?
    P C21 . 1.829(3) ?
    C11 C16 . 1.385(4) ?
    C11 C12 . 1.389(4) ?
    C12 C13 . 1.388(4) ?
    C12 H12 . 0.95 ?
    C13 C14 . 1.404(4) ?
    C13 H13 . 0.95 ?
    C14 N . 1.372(3) ?
    C14 C15 . 1.416(4) ?
    C15 C16 . 1.382(4) ?
    C15 H15 . 0.95 ?
    C16 H16 . 0.95 ?
    N C2 . 1.438(4) ?
    N C1 . 1.451(4) ?
    C1 H1A . 0.98 ?
    C1 H1B . 0.98 ?
    C1 H1C . 0.98 ?
    C2 H2A . 0.98 ?
    C2 H2B . 0.98 ?
    C2 H2C . 0.98 ?
    C21 C26 . 1.393(4) ?
    C21 C22 . 1.395(4) ?
    C22 C23 . 1.391(4) ?
    C22 H22 . 0.95 ?
    C23 C24 . 1.379(5) ?
    C23 H23 . 0.95 ?
    C24 C25 . 1.391(5) ?
    C24 H24 . 0.95 ?
    C25 C26 . 1.382(4) ?
    C25 H25 . 0.95 ?
    C26 H26 . 0.95 ?
    C31 C36 . 1.398(4) ?
    C31 C32 . 1.400(4) ?
    C32 C33 . 1.377(4) ?
    C32 H32 . 0.95 ?
    C33 C34 . 1.390(4) ?
    C33 H33 . 0.95 ?
    C34 C35 . 1.384(5) ?
    C34 H34 . 0.95 ?
    C35 C36 . 1.383(4) ?
    C35 H35 . 0.95 ?
    C36 H36 . 0.95 ?
loop_
    _geom_angle_atom_site_label_1
    _geom_angle_atom_site_label_2
    _geom_angle_atom_site_label_3
    _geom_angle_site_symmetry_1
    _geom_angle_site_symmetry_3
    _geom_angle
    _geom_angle_publ_flag
    Cl Pd Cl 2_666 . 180.0000(10) ?
    Cl Pd P 2_666 2_666 93.84(2) ?
    Cl Pd P . 2_666 86.16(2) ?
    Cl Pd P 2_666 . 86.16(2) ?
    Cl Pd P . . 93.84(2) ?
    P Pd P 2_666 . 180.0000(10) ?
    C11 P C31 . . 104.37(12) ?
    C11 P C21 . . 104.02(12) ?
    C31 P C21 . . 102.69(13) ?
    C11 P Pd . . 111.57(9) ?
    C31 P Pd . . 114.91(8) ?
    C21 P Pd . . 117.81(9) ?
    C16 C11 C12 . . 118.0(2) ?
    C16 C11 P . . 119.9(2) ?
    C12 C11 P . . 122.1(2) ?
    C13 C12 C11 . . 121.4(3) ?
    C13 C12 H12 . . 119.3 ?
    C11 C12 H12 . . 119.3 ?
    C12 C13 C14 . . 120.9(3) ?
    C12 C13 H13 . . 119.6 ?
    C14 C13 H13 . . 119.6 ?
    N C14 C13 . . 120.9(3) ?
    N C14 C15 . . 121.8(3) ?
    C13 C14 C15 . . 117.3(2) ?
    C16 C15 C14 . . 120.5(3) ?
    C16 C15 H15 . . 119.7 ?
    C14 C15 H15 . . 119.7 ?
    C15 C16 C11 . . 121.8(3) ?
    C15 C16 H16 . . 119.1 ?
    C11 C16 H16 . . 119.1 ?
    C14 N C2 . . 120.2(3) ?
    C14 N C1 . . 119.3(3) ?
    C2 N C1 . . 118.0(2) ?
    N C1 H1A . . 109.5 ?
    N C1 H1B . . 109.5 ?
    H1A C1 H1B . . 109.5 ?
    N C1 H1C . . 109.5 ?
    H1A C1 H1C . . 109.5 ?
    H1B C1 H1C . . 109.5 ?
    N C2 H2A . . 109.5 ?
    N C2 H2B . . 109.5 ?
    H2A C2 H2B . . 109.5 ?
    N C2 H2C . . 109.5 ?
    H2A C2 H2C . . 109.5 ?
    H2B C2 H2C . . 109.5 ?
    C26 C21 C22 . . 118.8(2) ?
    C26 C21 P . . 120.1(2) ?
    C22 C21 P . . 121.1(2) ?
    C23 C22 C21 . . 120.4(3) ?
    C23 C22 H22 . . 119.8 ?
    C21 C22 H22 . . 119.8 ?
    C24 C23 C22 . . 120.1(3) ?
    C24 C23 H23 . . 120 ?
    C22 C23 H23 . . 120 ?
    C23 C24 C25 . . 120.0(3) ?
    C23 C24 H24 . . 120 ?
    C25 C24 H24 . . 120 ?
    C26 C25 C24 . . 120.0(3) ?
    C26 C25 H25 . . 120 ?
    C24 C25 H25 . . 120 ?
    C25 C26 C21 . . 120.7(3) ?
    C25 C26 H26 . . 119.7 ?
    C21 C26 H26 . . 119.7 ?
    C36 C31 C32 . . 118.2(3) ?
    C36 C31 P . . 121.0(2) ?
    C32 C31 P . . 120.7(2) ?
    C33 C32 C31 . . 121.2(3) ?
    C33 C32 H32 . . 119.4 ?
    C31 C32 H32 . . 119.4 ?
    C32 C33 C34 . . 120.3(3) ?
    C32 C33 H33 . . 119.8 ?
    C34 C33 H33 . . 119.8 ?
    C35 C34 C33 . . 118.8(3) ?
    C35 C34 H34 . . 120.6 ?
    C33 C34 H34 . . 120.6 ?
    C36 C35 C34 . . 121.4(3) ?
    C36 C35 H35 . . 119.3 ?
    C34 C35 H35 . . 119.3 ?
    C35 C36 C31 . . 120.0(3) ?
    C35 C36 H36 . . 120 ?
    C31 C36 H36 . . 120 ?
loop_
    _geom_torsion_atom_site_label_1
    _geom_torsion_atom_site_label_2
    _geom_torsion_atom_site_label_3
    _geom_torsion_atom_site_label_4
    _geom_torsion_site_symmetry_1
    _geom_torsion_site_symmetry_2
    _geom_torsion_site_symmetry_3
    _geom_torsion_site_symmetry_4
    _geom_torsion
    _geom_torsion_publ_flag
    Cl Pd P C11 2_666 . . . -44.26(10) ?
    Cl Pd P C11 . . . . 135.74(10) ?
    Cl Pd P C31 2_666 . . . 74.28(10) ?
    Cl Pd P C31 . . . . -105.72(10) ?
    Cl Pd P C21 2_666 . . . -164.46(11) ?
    Cl Pd P C21 . . . . 15.54(11) ?
    C31 P C11 C16 . . . . -174.3(2) ?
    C21 P C11 C16 . . . . 78.4(2) ?
    Pd P C11 C16 . . . . -49.7(2) ?
    C31 P C11 C12 . . . . 7.3(2) ?
    C21 P C11 C12 . . . . -100.1(2) ?
    Pd P C11 C12 . . . . 131.93(19) ?
    C16 C11 C12 C13 . . . . -1.0(4) ?
    P C11 C12 C13 . . . . 177.4(2) ?
    C11 C12 C13 C14 . . . . -1.0(4) ?
    C12 C13 C14 N . . . . -179.3(3) ?
    C12 C13 C14 C15 . . . . 1.4(4) ?
    N C14 C15 C16 . . . . -179.0(3) ?
    C13 C14 C15 C16 . . . . 0.2(4) ?
    C14 C15 C16 C11 . . . . -2.3(4) ?
    C12 C11 C16 C15 . . . . 2.7(4) ?
    P C11 C16 C15 . . . . -175.8(2) ?
    C13 C14 N C2 . . . . 168.6(3) ?
    C15 C14 N C2 . . . . -12.2(4) ?
    C13 C14 N C1 . . . . 7.0(4) ?
    C15 C14 N C1 . . . . -173.8(3) ?
    C11 P C21 C26 . . . . 178.4(2) ?
    C31 P C21 C26 . . . . 69.8(3) ?
    Pd P C21 C26 . . . . -57.5(3) ?
    C11 P C21 C22 . . . . -0.3(3) ?
    C31 P C21 C22 . . . . -108.9(2) ?
    Pd P C21 C22 . . . . 123.7(2) ?
    C26 C21 C22 C23 . . . . 1.2(4) ?
    P C21 C22 C23 . . . . 180.0(2) ?
    C21 C22 C23 C24 . . . . 0.4(4) ?
    C22 C23 C24 C25 . . . . -1.8(5) ?
    C23 C24 C25 C26 . . . . 1.5(5) ?
    C24 C25 C26 C21 . . . . 0.1(5) ?
    C22 C21 C26 C25 . . . . -1.5(4) ?
    P C21 C26 C25 . . . . 179.7(2) ?
    C11 P C31 C36 . . . . 90.4(2) ?
    C21 P C31 C36 . . . . -161.3(2) ?
    Pd P C31 C36 . . . . -32.1(3) ?
    C11 P C31 C32 . . . . -86.0(2) ?
    C21 P C31 C32 . . . . 22.3(2) ?
    Pd P C31 C32 . . . . 151.50(19) ?
    C36 C31 C32 C33 . . . . -0.4(4) ?
    P C31 C32 C33 . . . . 176.1(2) ?
    C31 C32 C33 C34 . . . . -0.8(4) ?
    C32 C33 C34 C35 . . . . 0.9(5) ?
    C33 C34 C35 C36 . . . . 0.2(5) ?
    C34 C35 C36 C31 . . . . -1.4(5) ?
    C32 C31 C36 C35 . . . . 1.5(4) ?
    P C31 C36 C35 . . . . -175.0(2) ?
loop_
    _geom_hbond_atom_site_label_D
    _geom_hbond_atom_site_label_H
    _geom_hbond_atom_site_label_A
    _geom_hbond_site_symmetry_A
    _geom_hbond_distance_DH
    _geom_hbond_distance_HA
    _geom_hbond_distance_DA
    _geom_hbond_angle_DHA
    C25 H25 Cl 2_656 0.95 2.79 3.710(3) 163.2
    C26 H26 Cl . 0.95 2.74 3.159(3) 107.7
    C36 H36 Cl 2_666 0.95 2.77 3.529(3) 137.6
