# Supplementary material for: trans-Dichloridobis{[4-(dimethyl­amino)­phen­yl]diphenyl­phosphane}palladium(II)
Source: Acta Crystallogr Sect E Struct Rep Online. 2010 Oct 23;66(Pt 11):m1463. doi: 10.1107/S1600536810042595 (PMC3009084; doi:10.1107/S1600536810042595)
Supplement: Supplementary file 2 [file e-66-m1463-Isup2.hkl]

#
# h,k,l, Fc-squared, Fo-squared, sigma(Fo-squared) and status flag
#
data_I
_shelx_title ' 7frm2_0m in P-1'
_shelx_refln_list_code          4
_shelx_F_calc_maximum      132.51
_exptl_crystal_F_000       404.00
_reflns_d_resolution_high  0.7502
 
loop_
 _symmetry_equiv_pos_as_xyz
 'x, y, z'
 '-x, -y, -z'
 
_cell_length_a     9.9006
_cell_length_b     9.9815
_cell_length_c    10.4021
_cell_angle_alpha  86.291
_cell_angle_beta   69.135
_cell_angle_gamma  65.383
 
_shelx_F_squared_multiplier     1.000
 
loop_
 _refln_index_h
 _refln_index_k
 _refln_index_l
 _refln_F_squared_calc
 _refln_F_squared_meas
 _refln_F_squared_sigma
 _refln_observed_status
   1   0   0      914.41      990.53     16.03 o
   2   0   0        1.31       18.92      2.93 o
   3   0   0     2063.14     2277.38     40.94 o
   4   0   0       61.31       78.05      6.00 o
   5   0   0     1110.49     1107.30     31.64 o
   6   0   0     1426.96     1375.35     33.00 o
   7   0   0      704.95      696.54     24.78 o
   8   0   0      503.15      522.78     38.91 o
   9   0   0      495.25      572.42     33.45 o
  10   0   0      211.28      264.54     44.13 o
  11   0   0        3.19        1.60     27.49 o
 -10   1   0       51.53       60.04     31.06 o
  -9   1   0        9.75       18.33     19.05 o
  -8   1   0      110.25      105.65     18.23 o
  -7   1   0      378.23      391.12     19.77 o
  -6   1   0     1131.11     1101.76     29.93 o
  -5   1   0     2057.74     1899.42     39.78 o
  -4   1   0     1497.14     1319.68     29.23 o
  -3   1   0       58.35       43.29      4.84 o
  -2   1   0      568.30      586.10     15.46 o
  -1   1   0        2.25        0.93      2.29 o
   0   1   0     6609.01     7404.43    133.98 o
   1   1   0     2609.21     2590.98     33.33 o
   2   1   0       25.65       14.12      2.77 o
   3   1   0     4400.85     4341.53     50.79 o
   4   1   0     3340.46     3411.81     50.42 o
   5   1   0     3019.47     2989.71     51.80 o
   6   1   0        3.09        7.61      6.29 o
   7   1   0       44.10       34.61      8.66 o
   8   1   0       27.70       21.72     18.05 o
   9   1   0      612.18      623.52     46.70 o
  11   1   0       55.17       66.80     33.06 o
 -10   2   0      277.20      262.52     48.77 o
  -9   2   0       30.53       42.28     18.46 o
  -8   2   0       49.37       52.15     16.09 o
  -7   2   0        1.85       10.27     11.62 o
  -6   2   0     1002.56     1039.94     45.32 o
  -5   2   0      763.26      711.07     32.82 o
  -4   2   0     4629.73     4587.56     76.60 o
  -3   2   0      271.87      254.56     12.24 o
  -2   2   0      141.20      118.34      6.46 o
  -1   2   0      647.62      612.77     12.08 o
   0   2   0      282.54      221.95      6.91 o
   1   2   0      289.29      355.95      5.17 o
   2   2   0     7612.36     8453.88     92.98 o
   3   2   0     5668.33     5637.82     59.17 o
   4   2   0     2940.13     2809.71     33.63 o
   5   2   0      725.58      609.83     31.87 o
   6   2   0       69.60       76.56     10.85 o
   7   2   0      482.44      452.87     27.92 o
   8   2   0     1179.72     1135.25     31.81 o
   9   2   0      803.21      840.47     37.06 o
  10   2   0      451.23      490.26     42.96 o
  11   2   0       71.57       43.75     29.98 o
  -9   3   0      430.53      489.79     58.93 o
  -8   3   0       71.64       65.06     19.37 o
  -7   3   0        1.28        2.27     14.67 o
  -6   3   0       24.98       27.41     15.07 o
  -5   3   0      461.46      439.80     19.84 o
  -4   3   0     1069.38     1060.90     28.75 o
  -3   3   0     2003.93     2093.88     52.73 o
  -2   3   0     1208.71     1195.63     27.48 o
  -1   3   0     1916.14     1866.88     38.14 o
   0   3   0     2189.95     2199.10     30.79 o
   1   3   0      449.88      456.19      8.63 o
   2   3   0       71.97       71.73      3.83 o
   3   3   0      423.25      404.76      9.54 o
   4   3   0     1657.99     1541.52     23.78 o
   5   3   0     3258.03     3090.39     53.59 o
   6   3   0     3276.58     3094.03     54.60 o
   7   3   0        0.83       -0.45      6.30 o
   8   3   0      291.57      318.79     17.05 o
   9   3   0      497.63      524.10     42.58 o
  10   3   0       15.19       28.02     17.17 o
  11   3   0        7.24       25.57     26.66 o
  12   3   0       64.57       99.38     36.42 o
  -9   4   0      252.49      259.09     51.68 o
  -8   4   0      230.57      279.16     58.14 o
  -7   4   0      162.14      185.30     26.22 o
  -6   4   0      643.65      640.06     42.76 o
  -5   4   0      300.39      296.26     18.61 o
  -4   4   0      160.54      150.30     13.53 o
  -3   4   0       11.98        7.20      7.06 o
  -2   4   0     1211.21     1226.90     35.49 o
  -1   4   0      732.46      680.32     21.46 o
   0   4   0     5360.20     5830.00     93.05 o
   1   4   0     3053.84     3376.27     61.64 o
   2   4   0     1858.93     2000.82     29.34 o
   3   4   0        4.76        9.14      3.01 o
   4   4   0      282.24      279.90      9.83 o
   5   4   0     1354.98     1328.09     29.85 o
   6   4   0      601.80      537.70     19.25 o
   7   4   0      148.95      128.65     10.87 o
   8   4   0      549.33      550.08     82.35 o
   9   4   0      348.60      354.07     25.25 o
  10   4   0     1061.93     1064.59     53.66 o
  11   4   0       77.48      104.36     33.04 o
  12   4   0        1.49      -18.11     25.04 o
  -8   5   0       28.12       60.80     35.07 o
  -7   5   0        2.84       14.04     26.20 o
  -6   5   0      670.23      638.07     58.46 o
  -5   5   0     2167.43     2192.38     85.01 o
  -4   5   0      420.13      431.92     22.64 o
  -3   5   0       23.86       29.02     10.88 o
  -2   5   0       15.98       27.47     11.74 o
  -1   5   0      400.41      414.39     18.52 o
   0   5   0     2835.24     3023.59     57.09 o
   1   5   0      800.97      784.46     40.27 o
   2   5   0     1151.12     1259.58     32.42 o
   3   5   0      911.20      874.26     29.16 o
   4   5   0     1175.60     1182.00     27.69 o
   5   5   0     2339.11     2312.64     41.23 o
   6   5   0      292.35      302.26     33.04 o
   7   5   0       31.14       28.70      9.52 o
   8   5   0      597.69      581.25     23.33 o
   9   5   0       87.70       57.00     23.79 o
  10   5   0      780.91      789.61     95.90 o
  11   5   0      338.68      339.45     43.56 o
  12   5   0       33.13       41.27     31.33 o
  -7   6   0       40.44       37.81     22.18 o
  -6   6   0      498.92      503.94     38.62 o
  -5   6   0     1323.81     1309.58     69.71 o
  -4   6   0     1004.81      937.70     53.20 o
  -3   6   0        3.95        1.86      8.50 o
  -2   6   0      117.50      127.65     17.67 o
  -1   6   0      345.06      355.25     18.78 o
   0   6   0     1919.33     1837.40     42.35 o
   1   6   0       71.42       71.36     11.45 o
   2   6   0      288.34      322.57     11.89 o
   3   6   0      719.32      681.34     21.95 o
   4   6   0     4099.45     4210.19     57.72 o
   5   6   0     1629.74     1577.51     30.49 o
   6   6   0      820.21      860.22     22.07 o
   7   6   0       85.88       78.13     10.80 o
   8   6   0        6.55      -14.91      7.95 o
   9   6   0      462.72      444.47     28.26 o
  10   6   0      412.86      331.03     40.66 o
  11   6   0      384.92      423.12     47.97 o
  12   6   0       12.80      -37.10     25.42 o
  -6   7   0       28.97       23.23     20.03 o
  -5   7   0       56.02       46.73     19.91 o
  -4   7   0      412.80      411.30     30.32 o
  -3   7   0      220.07      210.17     18.64 o
  -2   7   0     1653.30     1663.79     46.09 o
  -1   7   0     2860.73     2809.00     61.64 o
   0   7   0     1249.89     1320.33     66.50 o
   1   7   0       63.06       67.32     12.62 o
   2   7   0      246.41      270.10      9.74 o
   3   7   0      233.46      239.66     14.91 o
   4   7   0     1804.13     1901.92     42.39 o
   5   7   0     1489.18     1454.63     35.45 o
   6   7   0     1282.72     1280.34     28.83 o
   7   7   0      547.00      541.59     22.80 o
   8   7   0      337.66      318.25     23.88 o
   9   7   0      266.21      257.78     19.34 o
  10   7   0       69.14       70.30     19.14 o
  11   7   0        3.76        4.84     23.25 o
  12   7   0        8.79       24.20     29.30 o
  -5   8   0       79.47       43.81     23.51 o
  -4   8   0      439.12      365.51     35.30 o
  -3   8   0        0.65      -10.55     12.97 o
  -2   8   0      124.84      114.09     26.45 o
  -1   8   0      872.43      813.97     32.04 o
   0   8   0     1012.14     1087.38     35.82 o
   1   8   0      798.26      820.50     29.68 o
   2   8   0      108.20      119.83      7.46 o
   3   8   0      821.13      830.85     28.21 o
   4   8   0      708.85      698.44     25.91 o
   5   8   0      147.95      164.26     14.02 o
   6   8   0       46.14       35.34     14.61 o
   7   8   0      160.85      196.04     13.28 o
   8   8   0     1248.72     1215.96     36.92 o
   9   8   0      942.37      949.44     33.76 o
  10   8   0      226.37      244.22     26.36 o
  11   8   0       20.99       12.75     26.03 o
  12   8   0        0.27      -25.63     26.18 o
  -4   9   0      301.34      286.73     35.41 o
  -3   9   0       64.56       77.62     22.90 o
  -2   9   0        9.49        9.46     12.81 o
  -1   9   0      536.93      510.26     28.31 o
   0   9   0     1161.82     1242.69     49.29 o
   1   9   0     1066.35     1082.29     40.70 o
   2   9   0      599.71      572.67     26.34 o
   3   9   0       62.18       67.28     16.66 o
   4   9   0      615.51      591.07     25.83 o
   5   9   0      405.53      417.23     21.71 o
   6   9   0       81.09       62.15     15.38 o
   7   9   0        0.59       -3.10      9.70 o
   8   9   0      818.79      752.19     31.25 o
   9   9   0      612.80      632.27     29.78 o
  10   9   0      566.34      594.59     36.90 o
  11   9   0       40.74       58.21     32.98 o
  -3  10   0       74.46       59.78     24.21 o
  -2  10   0       68.02       51.78     22.26 o
  -1  10   0      252.34      265.75     24.06 o
   0  10   0      438.48      441.98     66.44 o
   1  10   0        8.86       14.51     12.48 o
   2  10   0       60.38       61.66     14.79 o
   3  10   0      303.77      361.50     32.66 o
   4  10   0     1449.88     1405.90     42.26 o
   5  10   0     1996.65     1906.34     49.72 o
   6  10   0      211.47      219.44     23.99 o
   7  10   0        7.94        0.61     11.12 o
   8  10   0       29.04       41.42     13.55 o
   9  10   0      173.46      217.77     52.78 o
  10  10   0      235.26      194.23     26.02 o
  11  10   0      198.34      179.86     41.99 o
   0  11   0      704.37      641.95     34.79 o
   1  11   0      304.90      300.90     25.01 o
   2  11   0       34.05       37.39     15.33 o
   3  11   0        9.67       38.40     24.34 o
   4  11   0     1060.82     1009.22     49.61 o
   5  11   0      517.77      573.89     41.90 o
   6  11   0      441.26      467.37     33.76 o
   7  11   0      112.86      106.31     21.23 o
   8  11   0      506.89      496.88     28.46 o
   9  11   0      335.26      372.27     32.14 o
  10  11   0      132.67      158.36     26.74 o
   0  12   0      155.31      147.14     41.19 o
   1  12   0      535.51      491.01     39.58 o
   2  12   0      211.99      222.10     29.21 o
   3  12   0        3.31        4.46     19.30 o
   4  12   0      766.44      827.86     45.99 o
   5  12   0      111.06      139.25     24.93 o
   6  12   0       39.65       11.68     19.38 o
   7  12   0       34.54        3.97     14.71 o
   8  12   0      498.18      477.45     35.21 o
   9  12   0      920.60      765.53     65.05 o
   3  13   0      401.89      421.86     39.07 o
   4  13   0      602.40      641.57     45.76 o
   5  13   0       14.37       29.09     21.75 o
   6  13   0        0.72      -29.05     28.00 o
   7  13   0        0.82      -35.77     23.96 o
  -6 -13   1        6.74       -5.98     28.44 o
  -5 -13   1        3.67       28.02     31.27 o
  -4 -13   1      235.91      254.03     46.05 o
  -8 -12   1     1142.79     1123.52     52.20 o
  -7 -12   1      629.50      548.34     55.53 o
  -6 -12   1       55.16       38.15     27.13 o
  -5 -12   1       13.02       -0.78     17.30 o
  -4 -12   1       49.77       18.30     19.75 o
  -3 -12   1      243.63      207.44     28.85 o
  -2 -12   1      173.60      201.45     47.51 o
  -1 -12   1      154.25      180.01     59.07 o
   0 -12   1      580.41      573.43     42.12 o
 -10 -11   1        6.37      -14.32     19.40 o
  -9 -11   1      146.13      165.90     26.34 o
  -8 -11   1      495.93      428.22     53.37 o
  -7 -11   1      228.14      257.22     26.78 o
  -6 -11   1      195.64      206.19     26.76 o
  -5 -11   1      765.37      821.51     48.29 o
  -4 -11   1     1129.43     1046.16     47.92 o
  -3 -11   1      287.66      275.32     27.93 o
  -2 -11   1       13.17       32.53     16.56 o
  -1 -11   1      109.25      113.23     22.53 o
   0 -11   1       10.99       -6.75     25.70 o
   1 -11   1     1261.35     1220.04     76.07 o
   2 -11   1      643.00      553.77     65.03 o
 -10 -10   1       48.30       43.13     34.76 o
  -9 -10   1      121.94      129.44     23.07 o
  -8 -10   1      425.27      399.87     30.55 o
  -7 -10   1       27.45       22.28     13.02 o
  -6 -10   1       30.15       33.43     15.10 o
  -5 -10   1      328.31      342.34     27.38 o
  -4 -10   1     1445.53     1449.97     52.70 o
  -3 -10   1     2154.00     2246.35     68.53 o
  -2 -10   1      135.48      151.71     18.86 o
  -1 -10   1        0.87       -9.50     10.76 o
   0 -10   1        0.36       13.94     15.59 o
   1 -10   1      477.04      502.85     30.61 o
   2 -10   1      390.57      366.43     27.79 o
   3 -10   1      124.83       80.76     35.26 o
 -11  -9   1       81.86       56.79     31.86 o
 -10  -9   1      168.58      165.06     25.04 o
  -9  -9   1      592.96      593.31     44.65 o
  -8  -9   1      674.42      640.61     28.71 o
  -7  -9   1      209.74      190.60     18.74 o
  -6  -9   1        5.78       10.22     21.98 o
  -5  -9   1       95.47      111.29     17.49 o
  -4  -9   1      131.46      167.63     22.11 o
  -3  -9   1     3211.63     3426.21    133.70 o
  -2  -9   1      344.87      374.97     14.06 o
  -1  -9   1      303.96      316.44     13.93 o
   0  -9   1      211.12      218.27     23.02 o
   1  -9   1      533.84      561.07     29.20 o
   2  -9   1      166.70      166.71     26.66 o
   3  -9   1        1.50        6.49     13.32 o
   4  -9   1      117.24       82.16     24.97 o
 -11  -8   1       23.21      -12.18     26.56 o
 -10  -8   1       42.01       31.73     18.36 o
  -9  -8   1      778.18      786.73     39.06 o
  -8  -8   1      989.13     1014.39     34.15 o
  -7  -8   1      407.72      439.14     36.29 o
  -6  -8   1      491.90      475.61     21.80 o
  -5  -8   1       86.21      103.37     16.52 o
  -4  -8   1       82.38       93.98     11.57 o
  -3  -8   1      746.81      767.69     18.62 o
  -2  -8   1      165.24      156.64     14.46 o
  -1  -8   1      457.36      472.39     15.75 o
   0  -8   1     1710.72     1756.09     46.28 o
   1  -8   1     1233.87     1178.83     38.14 o
   2  -8   1      603.70      527.70     46.20 o
   3  -8   1       68.08       84.48     24.69 o
   4  -8   1       17.58       28.66     21.07 o
   5  -8   1       91.09       32.33     20.59 o
   6  -8   1      330.21      390.63     58.46 o
 -11  -7   1      151.96      103.88     33.65 o
 -10  -7   1        6.81       -2.62     21.77 o
  -9  -7   1       49.11       39.52     16.09 o
  -8  -7   1      347.42      318.80     19.18 o
  -7  -7   1      422.33      450.80     20.80 o
  -6  -7   1      533.05      574.33     18.87 o
  -5  -7   1     1849.05     1877.21     40.99 o
  -4  -7   1     1124.67     1096.75     29.53 o
  -3  -7   1     1603.83     1671.68     29.49 o
  -2  -7   1        4.72       11.61      5.55 o
  -1  -7   1       33.12       36.84      5.52 o
   0  -7   1      213.57      259.99     16.99 o
   1  -7   1      998.23      988.69     32.38 o
   2  -7   1     1534.50     1426.76     41.61 o
   3  -7   1      995.30      971.74     35.76 o
   4  -7   1       40.98       22.98     12.36 o
   5  -7   1      336.93      306.54     24.91 o
   6  -7   1      113.55      104.53     25.36 o
 -11  -6   1       32.11       72.78     30.07 o
 -10  -6   1      364.29      362.46     41.97 o
  -9  -6   1      551.59      502.03     30.83 o
  -8  -6   1      376.59      396.40     22.89 o
  -7  -6   1      132.18      115.65     12.25 o
  -6  -6   1       41.13       35.97      8.51 o
  -5  -6   1      724.05      691.98     21.50 o
  -4  -6   1     2794.04     2700.12     74.49 o
  -3  -6   1     2394.25     2490.84     38.19 o
  -2  -6   1     1507.00     1613.12     27.76 o
  -1  -6   1        9.67       13.47      4.00 o
   0  -6   1      237.81      270.39     18.92 o
   1  -6   1       76.08       63.03     10.15 o
   2  -6   1     1555.00     1496.66     40.05 o
   3  -6   1      844.93      835.91     30.49 o
   4  -6   1       39.92       28.13     11.18 o
   5  -6   1      239.82      204.35     19.89 o
   6  -6   1      533.65      490.35     38.01 o
   7  -6   1      194.64       93.54     33.27 o
 -11  -5   1       55.87       57.36     28.99 o
 -10  -5   1      248.99      230.74     35.85 o
  -9  -5   1     2809.90     2800.93     72.68 o
  -8  -5   1      695.19      661.88     25.18 o
  -7  -5   1       10.18        7.35      7.99 o
  -6  -5   1      354.19      337.38     17.11 o
  -5  -5   1      207.93      225.22     16.88 o
  -4  -5   1     2270.09     2251.22     39.44 o
  -3  -5   1     4850.50     5170.62     71.57 o
  -2  -5   1     1605.67     1727.70     27.86 o
  -1  -5   1      904.71      841.16     17.51 o
   0  -5   1     1592.09     1651.92     36.71 o
   1  -5   1      232.87      236.88     14.15 o
   2  -5   1      118.47      131.62     12.29 o
   3  -5   1      193.55      193.80     15.25 o
   4  -5   1       16.34       24.47      8.62 o
   5  -5   1     1375.52     1368.12     39.98 o
   6  -5   1      997.21     1033.19     65.36 o
   7  -5   1      685.81      810.80     80.65 o
   8  -5   1       22.24        7.66     19.14 o
 -11  -4   1        1.17      -14.14     25.78 o
 -10  -4   1        0.53       38.15     23.65 o
  -9  -4   1      560.81      615.00     56.86 o
  -8  -4   1     3363.60     3262.65    113.00 o
  -7  -4   1      186.79      195.66     13.04 o
  -6  -4   1      671.50      653.90     21.20 o
  -5  -4   1      477.55      494.57     22.16 o
  -4  -4   1      111.75       97.35      5.85 o
  -3  -4   1      369.29      346.10     10.67 o
  -2  -4   1       82.02       65.30      4.41 o
  -1  -4   1     1146.16     1282.30     21.21 o
   0  -4   1     4693.51     5081.42     71.84 o
   1  -4   1     7225.85     7346.15    115.27 o
   2  -4   1     1131.57     1066.10     26.61 o
   3  -4   1        3.34        1.63      6.40 o
   4  -4   1       37.02       23.56      8.50 o
   5  -4   1      199.87      189.45     18.11 o
   6  -4   1      645.49      606.17     72.37 o
   7  -4   1      346.10      370.44     29.17 o
   8  -4   1      175.83      188.39     25.66 o
   9  -4   1       71.80       93.34     23.62 o
 -10  -3   1       40.06       55.57     27.02 o
  -9  -3   1       92.89      100.23     16.96 o
  -8  -3   1      455.47      425.97     23.84 o
  -7  -3   1      684.39      681.62     21.91 o
  -6  -3   1      448.84      459.79     14.87 o
  -5  -3   1     2664.99     2626.74     33.10 o
  -4  -3   1      857.30      770.09     15.31 o
  -3  -3   1     2236.17     2317.15     30.45 o
  -2  -3   1     1317.89     1637.38     20.33 o
  -1  -3   1     4314.00     4840.32     51.09 o
   0  -3   1      913.15      979.87     17.28 o
   1  -3   1     3952.68     4016.06     56.81 o
   2  -3   1     2376.35     2177.49     41.27 o
   3  -3   1      146.93      132.78     10.34 o
   4  -3   1      558.92      578.05     23.33 o
   5  -3   1      610.71      609.27     22.81 o
   6  -3   1      401.76      423.33     31.66 o
   7  -3   1       60.98       55.87     12.53 o
   8  -3   1      108.50       90.46     19.35 o
   9  -3   1       19.61       23.36     18.32 o
 -11  -2   1        0.95      -18.09     24.19 o
  -9  -2   1      355.94      401.14     35.29 o
  -8  -2   1       70.35       48.78     13.09 o
  -7  -2   1      410.90      446.58     26.10 o
  -6  -2   1      278.95      299.74     13.81 o
  -5  -2   1     1091.20     1108.04     25.91 o
  -4  -2   1     2929.40     2707.65     35.42 o
  -3  -2   1     3701.68     3722.05     44.75 o
  -2  -2   1       68.18       87.88      4.86 o
  -1  -2   1     1064.76     1284.22     13.89 o
   0  -2   1    13559.89    15956.44    146.87 o
   1  -2   1      930.10      946.27     15.76 o
   2  -2   1     1381.90     1347.59     23.57 o
   3  -2   1      940.93      863.30     22.18 o
   4  -2   1      662.32      569.38     19.12 o
   5  -2   1     1652.38     1597.05     36.98 o
   6  -2   1      748.43      678.03     30.49 o
   7  -2   1       29.16       34.58     14.60 o
   8  -2   1       24.29       17.96     14.19 o
   9  -2   1       57.86       73.74     19.44 o
  10  -2   1      164.05      199.58     45.24 o
 -11  -1   1       92.55      110.15     37.58 o
 -10  -1   1      180.56      195.82     38.74 o
  -9  -1   1     1049.44     1014.90    146.00 o
  -8  -1   1      337.48      374.94     31.40 o
  -7  -1   1      535.03      571.84     21.02 o
  -6  -1   1      419.98      402.46     20.34 o
  -5  -1   1       54.87       49.14      6.98 o
  -4  -1   1     1492.13     1425.83     29.78 o
  -3  -1   1     5984.97     6135.93     84.19 o
  -2  -1   1    10143.29    10723.83    115.87 o
  -1  -1   1      406.61      504.66      6.34 o
   0  -1   1     2488.15     2881.41     24.11 o
   1  -1   1     2334.04     2495.78     27.31 o
   2  -1   1       38.54       24.95      3.61 o
   3  -1   1      731.79      728.44     16.23 o
   4  -1   1       75.38       56.28      8.54 o
   5  -1   1     1905.69     1758.90     59.77 o
   6  -1   1     1515.32     1491.26     56.39 o
   7  -1   1      682.56      725.27     26.04 o
   8  -1   1      169.90      178.25     16.39 o
   9  -1   1        4.43        8.39     14.32 o
  10  -1   1      255.74      288.04     28.97 o
  11  -1   1       10.97       26.86     34.18 o
 -10   0   1      146.92      130.24     37.48 o
  -9   0   1      396.26      421.62     47.02 o
  -8   0   1      514.41      513.71     43.86 o
  -7   0   1      549.35      516.49     26.40 o
  -6   0   1      256.28      240.26     13.70 o
  -5   0   1      420.07      418.13     22.41 o
  -4   0   1     4232.29     4527.35    119.92 o
  -3   0   1      288.85      302.96     10.90 o
  -2   0   1      301.49      399.13      8.61 o
  -1   0   1       30.97       43.96      2.04 o
   1   0   1     8304.48     8568.28    118.89 o
   2   0   1    17558.71    18440.38    208.81 o
   3   0   1     3610.09     3702.56     51.91 o
   4   0   1      597.38      662.04     18.27 o
   5   0   1      283.19      253.58     20.92 o
   6   0   1      114.60       96.64     10.23 o
   7   0   1      226.57      229.17     15.21 o
   8   0   1      860.32      836.47     29.33 o
   9   0   1      360.34      335.71     27.35 o
  10   0   1      401.65      431.11     32.73 o
  11   0   1      194.36      204.48     44.17 o
 -10   1   1       53.08       35.64     32.20 o
  -9   1   1      320.49      282.97     42.42 o
  -8   1   1      173.80      176.54     20.92 o
  -7   1   1      152.64      173.32     18.59 o
  -6   1   1      225.29      240.33     20.34 o
  -5   1   1     1286.78     1215.72     29.71 o
  -4   1   1     2500.90     2419.79     64.95 o
  -3   1   1     1703.13     1712.46     27.21 o
  -2   1   1      469.73      542.77     11.18 o
  -1   1   1      460.44      446.58      9.32 o
   0   1   1     6214.36     6446.44     72.50 o
   1   1   1     4576.90     4676.47     44.33 o
   2   1   1     4630.23     4527.93     51.17 o
   3   1   1       81.77      136.15     10.01 o
   4   1   1        0.78        6.05      4.32 o
   5   1   1     1887.26     1837.33     45.26 o
   6   1   1     3777.92     3642.44     63.55 o
   7   1   1       38.37       59.51      9.61 o
   8   1   1       19.95        6.70     10.02 o
   9   1   1      200.50      214.22     34.42 o
  10   1   1      259.69      391.11     40.60 o
  -9   2   1      125.98      111.69     35.49 o
  -8   2   1       14.50       13.90     18.45 o
  -7   2   1        0.47      -15.25     11.14 o
  -6   2   1      157.98      185.19     15.03 o
  -5   2   1      882.18      816.55     24.97 o
  -4   2   1     3727.49     3423.27     60.76 o
  -3   2   1     1085.46      980.47     20.67 o
  -2   2   1     2677.11     2917.37     37.95 o
  -1   2   1      481.47      436.23     11.66 o
   0   2   1      844.21     1113.44     15.75 o
   1   2   1     1192.35     1279.44     18.08 o
   2   2   1      468.47      459.17      8.84 o
   3   2   1     1131.91     1112.45     14.49 o
   4   2   1     3792.08     3760.66     52.21 o
   5   2   1     7005.69     7036.10    131.01 o
   6   2   1     1967.61     1784.10     45.25 o
   7   2   1        9.09        3.86      9.80 o
   8   2   1      903.85      871.76     27.69 o
   9   2   1       20.53       -7.23     11.99 o
  10   2   1      958.41      948.66     56.77 o
  11   2   1      995.64     1059.94     65.26 o
  -9   3   1      673.70      757.90     70.12 o
  -8   3   1      303.41      289.98     45.65 o
  -7   3   1       18.43       30.88     14.96 o
  -6   3   1        1.90        3.43     11.37 o
  -5   3   1      102.68       78.97     21.97 o
  -4   3   1      722.73      695.10     34.23 o
  -3   3   1      268.64      234.88     16.24 o
  -2   3   1     2455.12     2510.35     57.67 o
  -1   3   1     5268.12     5571.81     78.29 o
   0   3   1     2022.54     2072.42     29.69 o
   1   3   1     2013.83     2243.86     56.88 o
   2   3   1       14.77        7.23      4.60 o
   3   3   1       49.76       65.68      5.14 o
   4   3   1       34.01       13.91      4.30 o
   5   3   1     2317.39     2108.96     49.93 o
   6   3   1     2515.21     2256.05     54.52 o
   7   3   1      467.32      432.67     32.21 o
   8   3   1     1828.68     1802.55     41.59 o
   9   3   1       19.62       39.55     11.37 o
  10   3   1      259.70      241.84     24.88 o
  11   3   1       32.33       53.75     20.45 o
  -8   4   1      310.10      297.37     49.55 o
  -7   4   1      359.35      333.03     29.89 o
  -6   4   1        2.84      -10.00     12.96 o
  -5   4   1      542.49      522.24     23.85 o
  -4   4   1      643.28      595.93     35.20 o
  -3   4   1      134.95      126.85     14.62 o
  -2   4   1       74.16       91.95     10.05 o
  -1   4   1      497.08      554.14     19.41 o
   0   4   1     3186.04     3175.27     56.65 o
   1   4   1     5965.24     6373.05    119.51 o
   2   4   1     1277.05     1300.60     28.03 o
   3   4   1      120.56      153.04     13.82 o
   4   4   1       74.22       68.11      6.35 o
   5   4   1      280.53      217.70     10.10 o
   6   4   1     1759.07     1734.32     37.07 o
   7   4   1      420.09      438.68     23.68 o
   8   4   1      753.42      794.42     26.23 o
   9   4   1      238.15      245.67     17.19 o
  10   4   1      197.53      252.65     24.68 o
  11   4   1      180.85      204.76     60.88 o
  12   4   1        1.93       18.83     31.52 o
  -8   5   1       94.27       90.95     26.56 o
  -7   5   1      213.62      223.68     49.04 o
  -6   5   1       78.18       41.06     18.12 o
  -5   5   1      240.64      252.87     26.53 o
  -4   5   1     1634.49     1470.18     70.86 o
  -3   5   1      351.47      341.87     22.12 o
  -2   5   1        5.85        3.15      7.02 o
  -1   5   1        9.00       15.66      7.28 o
   0   5   1     1284.69     1310.82     39.64 o
   1   5   1     1920.68     2007.42     41.72 o
   2   5   1     3613.08     3750.52     64.47 o
   3   5   1      321.83      319.07     14.61 o
   4   5   1     1954.90     1992.55     39.79 o
   5   5   1       15.74        2.23      4.97 o
   6   5   1      439.97      414.78     14.84 o
   7   5   1      467.64      529.67     20.82 o
   8   5   1      103.03       93.53     15.67 o
   9   5   1      267.59      268.47     17.52 o
  10   5   1      903.80      948.20     93.19 o
  11   5   1      519.02      576.68     35.97 o
  12   5   1        4.97       16.13     28.57 o
  -7   6   1      112.84      110.40     27.31 o
  -6   6   1       10.49       22.80     18.63 o
  -5   6   1      473.05      470.76     35.75 o
  -4   6   1     2400.18     2347.11     58.01 o
  -3   6   1     1383.00     1368.65     47.46 o
  -2   6   1       19.60       19.71      9.37 o
  -1   6   1       70.22       72.09     11.22 o
   0   6   1      276.58      284.87     18.66 o
   1   6   1      855.18      870.80     32.08 o
   2   6   1      198.76      204.43     13.24 o
   3   6   1      378.27      358.41     16.53 o
   4   6   1     2585.45     2508.46     49.13 o
   5   6   1     2015.72     1895.00     34.46 o
   6   6   1      958.55      890.72     24.51 o
   7   6   1      333.02      309.94     16.91 o
   8   6   1       46.97       29.57     11.36 o
   9   6   1       75.68       92.76     17.31 o
  10   6   1      200.31      232.38     25.09 o
  11   6   1      563.29      584.78     37.61 o
  12   6   1      201.97      154.80     40.13 o
  -6   7   1       35.25        8.16     25.40 o
  -5   7   1       85.49      140.81     26.14 o
  -4   7   1      425.10      382.09     33.51 o
  -3   7   1        0.74      -11.16     10.10 o
  -2   7   1       74.39       71.27     13.93 o
  -1   7   1     1337.88     1346.91     39.25 o
   0   7   1     2811.12     2912.07     61.66 o
   1   7   1     2637.17     2719.94     85.25 o
   2   7   1      110.10      129.44     12.56 o
   3   7   1     1241.03     1298.04     34.10 o
   4   7   1      241.95      259.24     15.57 o
   5   7   1     1204.68     1142.38     48.62 o
   6   7   1     3080.69     2958.18     49.76 o
   7   7   1      502.16      496.92     18.47 o
   8   7   1       92.86       75.84     12.35 o
   9   7   1      195.12      205.85     44.70 o
  10   7   1      401.96      455.96     31.55 o
  11   7   1       61.97       65.56     20.79 o
  12   7   1       61.98       77.48     35.07 o
  -5   8   1       43.15       39.81     43.91 o
  -4   8   1      162.56      176.38     29.00 o
  -3   8   1       21.09        3.89     15.42 o
  -2   8   1      115.70      106.94     16.30 o
  -1   8   1      819.36      809.81     32.03 o
   0   8   1     1410.82     1426.28     55.47 o
   1   8   1     1175.77     1205.43     43.83 o
   2   8   1      236.79      239.09     17.26 o
   3   8   1       14.54       14.02      8.66 o
   4   8   1       83.83       77.33     11.68 o
   5   8   1     1530.45     1450.67     49.97 o
   6   8   1      752.78      754.55     22.66 o
   7   8   1      117.43      123.69     13.52 o
   8   8   1       79.92       67.48     10.81 o
   9   8   1      477.89      496.07     28.40 o
  10   8   1      765.20      840.96     42.50 o
  11   8   1      125.48      163.31     37.35 o
  12   8   1       12.86      -16.62     26.31 o
  -4   9   1      756.87      665.40     48.58 o
  -3   9   1       50.87       32.80     21.02 o
  -2   9   1        2.65        9.29     17.16 o
  -1   9   1      227.07      181.99     19.90 o
   0   9   1      127.50      152.30     18.32 o
   1   9   1     2016.23     2090.39     71.37 o
   2   9   1     1545.56     1660.22     45.71 o
   3   9   1     1248.12     1328.34     39.62 o
   4   9   1      796.27      794.81     29.84 o
   5   9   1      108.47      103.64     13.79 o
   6   9   1        3.36        5.28      7.82 o
   7   9   1       67.10       53.39     10.35 o
   8   9   1      213.64      244.98     25.51 o
   9   9   1      858.89      877.49     57.01 o
  10   9   1     1542.99     1688.12     51.63 o
  11   9   1      108.32      115.57     34.43 o
  12   9   1       27.96       23.96     35.13 o
  -3  10   1      652.80      639.08     48.53 o
  -2  10   1       96.06      100.22     26.01 o
  -1  10   1      151.40      154.40     27.03 o
   0  10   1       14.49        2.02     15.32 o
   1  10   1      696.82      672.13     32.24 o
   2  10   1      333.93      382.75     24.58 o
   3  10   1        6.15        8.03     11.62 o
   4  10   1      995.64      954.29     35.52 o
   5  10   1     1102.10     1192.99     38.58 o
   6  10   1     1231.89     1202.24     38.79 o
   7  10   1      184.00      183.54     20.07 o
   8  10   1        1.89        2.52     11.95 o
   9  10   1        7.51       -6.50     14.10 o
  10  10   1      249.51      285.35     23.57 o
  11  10   1      154.05      129.06     39.02 o
  -1  11   1      385.56      296.27     51.81 o
   0  11   1      550.89      624.87     54.42 o
   1  11   1       53.92       50.30     17.43 o
   2  11   1      269.75      264.24     23.44 o
   3  11   1       86.32      107.55     17.89 o
   4  11   1      611.41      567.67     35.21 o
   5  11   1      618.78      613.75     30.59 o
   6  11   1     1505.35     1472.84     68.45 o
   7  11   1      258.11      288.23     22.05 o
   8  11   1       18.47       23.42     14.25 o
   9  11   1      118.64      112.85     18.66 o
  10  11   1      198.39      137.88     24.40 o
   1  12   1      499.11      471.00     58.14 o
   2  12   1       41.69       29.72     20.73 o
   3  12   1        0.67       38.53     20.95 o
   4  12   1      136.79      196.38     28.00 o
   5  12   1      204.26      214.77     28.54 o
   6  12   1      449.13      406.24     46.35 o
   7  12   1      543.08      553.30     39.43 o
   8  12   1        4.36      -12.47     19.41 o
   9  12   1      404.30      328.85     49.61 o
   4  13   1      398.22      427.64     40.20 o
   5  13   1      467.06      463.08     57.02 o
   6  13   1       72.52       54.62     23.95 o
   7  13   1       11.02        6.89     22.55 o
  -8 -12   2      624.93      668.35     42.70 o
  -7 -12   2      914.92     1041.55     72.23 o
  -6 -12   2      735.28      688.76     59.47 o
  -5 -12   2        1.75      -35.09     21.34 o
  -4 -12   2       31.79       11.30     27.70 o
  -3 -12   2      112.03      120.26     35.00 o
  -2 -12   2      273.54      227.28     29.30 o
  -1 -12   2      258.53      291.39     32.25 o
   0 -12   2       80.22       71.52     24.10 o
  -9 -11   2       18.38       15.30     19.43 o
  -8 -11   2      209.39      209.10     46.84 o
  -7 -11   2      670.61      630.62     37.96 o
  -6 -11   2      638.56      626.92     53.35 o
  -5 -11   2      178.31      199.79     36.38 o
  -4 -11   2       14.99       42.79     17.86 o
  -3 -11   2     1244.29     1256.44     52.56 o
  -2 -11   2      319.92      263.46     28.50 o
  -1 -11   2       96.15      122.81     22.85 o
   0 -11   2       12.02       28.89     18.11 o
   1 -11   2       93.98      101.21     31.78 o
   2 -11   2      365.53      364.55     36.10 o
 -10 -10   2      309.33      385.68     35.33 o
  -9 -10   2      110.00      121.67     23.88 o
  -8 -10   2       75.90       74.38     29.56 o
  -7 -10   2       13.27        7.61     20.62 o
  -6 -10   2      174.25      164.25     41.27 o
  -5 -10   2      277.87      243.85     24.72 o
  -4 -10   2      281.21      323.16     33.26 o
  -3 -10   2     2425.53     2487.65    131.42 o
  -2 -10   2      836.18      824.43     40.21 o
  -1 -10   2       54.47       30.07     15.95 o
   0 -10   2        5.24      -15.93     13.64 o
   1 -10   2        1.04       25.33     16.40 o
   2 -10   2      498.91      416.25     34.77 o
   3 -10   2      330.06      405.39     35.70 o
 -10  -9   2      148.77      106.03     23.84 o
  -9  -9   2      210.75      199.62     25.33 o
  -8  -9   2      656.46      649.85     38.52 o
  -7  -9   2      511.91      532.61     31.97 o
  -6  -9   2       74.16       81.57     20.51 o
  -5  -9   2       31.88       34.64     14.16 o
  -4  -9   2        7.32      -10.15     10.85 o
  -3  -9   2     1709.53     1799.66     81.25 o
  -2  -9   2      831.45      904.69     23.22 o
  -1  -9   2     1014.30     1043.90     30.68 o
   0  -9   2      260.86      250.84     14.86 o
   1  -9   2      126.04      128.58     17.16 o
   2  -9   2      364.35      341.87     36.15 o
   3  -9   2       92.45       87.56     17.95 o
   4  -9   2       25.88        3.41     17.79 o
   5  -9   2       93.96       90.62     38.59 o
 -11  -8   2        5.63       -0.80     27.91 o
 -10  -8   2       55.22       58.35     19.48 o
  -9  -8   2      255.55      232.72     25.38 o
  -8  -8   2     1011.77     1010.75     43.18 o
  -7  -8   2     2048.42     1917.20     46.44 o
  -6  -8   2      175.28      173.31     17.62 o
  -5  -8   2       31.54       29.81     11.12 o
  -4  -8   2       13.95       24.25      8.63 o
  -3  -8   2      449.88      492.52     15.66 o
  -2  -8   2      505.81      525.10     16.35 o
  -1  -8   2      764.42      758.72     29.79 o
   0  -8   2      489.86      504.44     17.49 o
   1  -8   2      384.43      381.40     22.81 o
   2  -8   2     1097.15     1061.73     45.68 o
   3  -8   2      640.90      650.54     31.44 o
   4  -8   2       11.43       23.16     13.67 o
   5  -8   2       25.54       16.92     15.49 o
   6  -8   2      107.02       72.29     33.38 o
 -11  -7   2       78.22       67.96     31.33 o
 -10  -7   2       26.75        4.63     17.30 o
  -9  -7   2      445.82      417.59     30.21 o
  -8  -7   2       95.23       98.56     17.32 o
  -7  -7   2     1152.92     1067.61     31.97 o
  -6  -7   2      203.49      203.76     14.67 o
  -5  -7   2      356.30      349.69     16.34 o
  -4  -7   2     1589.75     1601.81     36.51 o
  -3  -7   2     1083.00     1173.71     36.86 o
  -2  -7   2      370.12      378.98     13.19 o
  -1  -7   2       28.42       21.82      5.37 o
   0  -7   2      172.27      196.85     11.00 o
   1  -7   2      248.61      260.84     17.61 o
   2  -7   2     1160.63     1164.56     36.92 o
   3  -7   2     1511.91     1502.78     53.20 o
   4  -7   2       60.82       69.30     14.85 o
   5  -7   2      100.16      103.22     18.03 o
   6  -7   2       29.78       23.04     19.31 o
   7  -7   2      134.12      167.58     36.73 o
 -11  -6   2      373.49      314.98     43.58 o
 -10  -6   2       11.85      -26.62     19.25 o
  -9  -6   2       15.04       37.41     16.21 o
  -8  -6   2      633.75      679.01     33.79 o
  -7  -6   2      515.82      466.26     21.28 o
  -6  -6   2      356.77      387.90     33.53 o
  -5  -6   2      239.13      248.06     11.48 o
  -4  -6   2      845.35      863.34     27.01 o
  -3  -6   2     1545.03     1583.24     25.53 o
  -2  -6   2     1871.30     1892.95     32.14 o
  -1  -6   2      219.82      220.09      9.72 o
   0  -6   2       53.33       68.26     10.50 o
   1  -6   2      453.72      508.51     21.49 o
   2  -6   2      420.10      427.18     21.06 o
   3  -6   2     1096.21      955.65     32.66 o
   4  -6   2       56.85       77.63     14.14 o
   5  -6   2      838.86      780.86     27.87 o
   6  -6   2      106.36      101.31     15.27 o
   7  -6   2      216.37      220.19     23.71 o
   8  -6   2       23.83       36.94     23.44 o
 -11  -5   2       17.44      -28.99     24.24 o
 -10  -5   2      148.29      146.92     30.38 o
  -9  -5   2      123.62      104.23     25.59 o
  -8  -5   2     1665.85     1598.87     45.66 o
  -7  -5   2     1593.78     1654.29     38.97 o
  -6  -5   2        1.83       -0.76      5.15 o
  -5  -5   2       19.17       33.40      6.42 o
  -4  -5   2        1.57        4.98      3.97 o
  -3  -5   2     1890.79     2074.67     39.07 o
  -2  -5   2     2656.09     2806.60     34.61 o
  -1  -5   2     4574.76     5075.47     61.62 o
   0  -5   2      259.38      278.48     18.12 o
   1  -5   2      630.97      657.79     22.31 o
   2  -5   2      700.70      634.89     23.17 o
   3  -5   2       46.90       51.90     14.51 o
   4  -5   2        4.21       10.92      9.58 o
   5  -5   2      348.17      339.98     22.03 o
   6  -5   2      294.18      298.08     24.06 o
   7  -5   2      741.17      823.15     60.93 o
   8  -5   2      556.98      616.36     53.31 o
 -11  -4   2        0.43       -9.35     25.80 o
 -10  -4   2       37.35       36.02     24.72 o
  -9  -4   2      177.02      194.68     29.81 o
  -8  -4   2      503.80      446.52     25.17 o
  -7  -4   2     1760.96     1752.86     39.76 o
  -6  -4   2      412.39      425.56     16.74 o
  -5  -4   2      288.71      322.80     11.51 o
  -4  -4   2      333.87      297.93     10.16 o
  -3  -4   2     4381.21     4775.99     57.43 o
  -2  -4   2       14.30       21.16      3.52 o
  -1  -4   2       50.87      113.19      5.55 o
   0  -4   2      483.79      417.85     10.39 o
   1  -4   2     3472.46     3641.28     63.86 o
   2  -4   2     4632.35     4680.12     77.63 o
   3  -4   2     1513.11     1465.91     34.81 o
   4  -4   2       15.36       23.19      8.37 o
   5  -4   2       13.66        9.31      8.42 o
   6  -4   2        7.29        2.55      9.49 o
   7  -4   2      475.23      560.33     27.56 o
   8  -4   2      423.57      467.48     57.66 o
   9  -4   2      181.55      186.06     27.60 o
 -10  -3   2        2.58       16.34     25.90 o
  -9  -3   2       22.93       17.55     20.73 o
  -8  -3   2       18.32       39.03     14.15 o
  -7  -3   2     1341.10     1363.00     40.15 o
  -6  -3   2      776.00      790.93     18.82 o
  -5  -3   2     1081.02     1098.26     19.83 o
  -4  -3   2     1820.27     1762.35     23.28 o
  -3  -3   2     2132.36     2186.58     37.27 o
  -2  -3   2     1609.37     1666.82     22.44 o
  -1  -3   2     2555.83     2985.09     36.35 o
   0  -3   2      139.99      181.73      5.78 o
   1  -3   2     7891.17     8666.57    125.52 o
   2  -3   2     4402.32     4150.00     68.01 o
   3  -3   2     2318.88     2161.68     42.76 o
   4  -3   2      130.78       93.27     10.13 o
   5  -3   2        0.76       -1.09      9.64 o
   6  -3   2      265.66      232.24     16.60 o
   7  -3   2      335.89      314.18     20.23 o
   8  -3   2      172.52      174.13     19.07 o
   9  -3   2        6.93        6.81     16.06 o
  10  -3   2      192.96      304.62     33.29 o
 -11  -2   2      126.62       75.60     34.35 o
 -10  -2   2      193.58       92.52     32.54 o
  -9  -2   2      269.93      274.63     37.18 o
  -8  -2   2       29.65       33.52     12.20 o
  -7  -2   2      667.13      607.52     55.01 o
  -6  -2   2        7.56       14.27      5.92 o
  -5  -2   2      106.19       91.26      6.68 o
  -4  -2   2     3779.36     3814.57     46.93 o
  -3  -2   2     4681.54     4724.53     61.34 o
  -2  -2   2     3837.07     4010.16     45.46 o
  -1  -2   2     3678.51     4117.40     42.06 o
   0  -2   2     4618.38     5231.06     49.91 o
   1  -2   2      628.56      625.75     11.18 o
   2  -2   2      187.48      195.71     10.84 o
   3  -2   2     2616.17     2476.66     45.15 o
   4  -2   2      837.25      751.71     22.36 o
   5  -2   2     2153.44     2060.08     43.66 o
   6  -2   2      964.84      907.90     28.30 o
   7  -2   2      271.11      294.68     18.43 o
   8  -2   2        5.11        8.35     11.76 o
   9  -2   2       91.03       93.39     20.03 o
  10  -2   2       37.04        7.25     17.59 o
 -10  -1   2      141.24       49.57     27.09 o
  -9  -1   2      680.22      679.53     55.46 o
  -7  -1   2     1049.62      998.40     34.76 o
  -6  -1   2       34.35       27.46     11.60 o
  -5  -1   2       49.42       45.78      5.90 o
  -4  -1   2      254.94      224.34      8.06 o
  -3  -1   2     3625.98     3635.38     39.43 o
  -2  -1   2     4045.21     4093.22     42.19 o
  -1  -1   2     4410.74     4813.44     67.73 o
   0  -1   2     4879.54     5535.46     59.80 o
   1  -1   2       59.21       45.89      3.49 o
   2  -1   2     1067.37     1001.37     20.07 o
   3  -1   2       37.19       39.95      6.35 o
   4  -1   2       12.78       20.78      6.33 o
   5  -1   2      696.77      670.98     26.25 o
   6  -1   2     2900.31     2643.78     52.96 o
   7  -1   2      858.73      863.61     28.61 o
   8  -1   2       80.43       96.34     13.77 o
   9  -1   2       70.46       75.80     18.19 o
  10  -1   2        8.41       12.26     16.66 o
  11  -1   2      152.04      169.16     28.07 o
 -10   0   2        2.45      -10.13     25.34 o
  -9   0   2      119.54      133.62     33.78 o
  -8   0   2      561.81      456.56     45.69 o
  -7   0   2     1701.23     1632.49     48.85 o
  -6   0   2      197.33      219.53     13.30 o
  -5   0   2      455.31      484.73     16.47 o
  -4   0   2       16.08        3.25      3.87 o
  -3   0   2      496.16      475.80     11.68 o
  -2   0   2     3184.10     3410.90     33.92 o
  -1   0   2     2910.05     3079.37     39.20 o
   0   0   2       71.36       33.55      5.85 o
   1   0   2     3793.63     3774.34     35.39 o
   2   0   2     3432.41     3402.59     51.86 o
   3   0   2     2301.77     2273.18     30.04 o
   4   0   2       13.44       17.76      6.82 o
   5   0   2      329.73      379.22     17.99 o
   6   0   2      235.01      224.12     13.50 o
   7   0   2     2755.16     2659.19     54.30 o
   8   0   2        0.76        5.39      8.33 o
   9   0   2      182.47      193.48     17.25 o
  10   0   2      104.29      125.15     23.71 o
  11   0   2      163.41      173.31     26.71 o
 -10   1   2        7.75      -36.19     25.10 o
  -9   1   2       79.61       63.91     30.99 o
  -8   1   2      548.61      471.89     47.06 o
  -7   1   2      415.53      467.43     27.36 o
  -6   1   2      456.83      432.72     23.91 o
  -5   1   2      484.52      455.14     15.30 o
  -4   1   2     2088.22     2074.25     31.66 o
  -3   1   2      187.37      152.74      6.87 o
  -2   1   2      709.21      721.87     13.18 o
  -1   1   2      987.25      951.26     14.69 o
   0   1   2      520.73      687.35      8.15 o
   1   1   2     6426.21     7008.25     63.18 o
   2   1   2    10140.47    10333.15    102.36 o
   3   1   2     4812.89     4826.21     68.97 o
   4   1   2      114.88       77.76     11.55 o
   5   1   2       34.80       22.66      7.84 o
   6   1   2       10.14       13.98      6.97 o
   7   1   2      869.88      840.50     25.81 o
   8   1   2     1203.95     1241.25     53.03 o
   9   1   2       41.66       46.33     11.95 o
  10   1   2      126.33      149.61     22.66 o
  11   1   2      176.90      237.64     61.24 o
  12   1   2      124.83      164.76     45.44 o
  -9   2   2      379.60      384.02     53.42 o
  -8   2   2      279.73      308.86     43.62 o
  -7   2   2       50.07       50.31     15.26 o
  -6   2   2      207.51      140.27     16.26 o
  -5   2   2      234.06      205.51     13.69 o
  -4   2   2     2443.95     2497.57     68.23 o
  -3   2   2     5025.52     5127.83     68.13 o
  -2   2   2     1452.70     1417.55     22.14 o
  -1   2   2     1014.97      995.66     20.28 o
   0   2   2     2757.20     3182.13     43.64 o
   1   2   2     9820.24    10794.85    107.60 o
   2   2   2        3.40       17.14      3.43 o
   3   2   2     2172.13     2137.91     28.31 o
   4   2   2      195.32      151.66      8.81 o
   5   2   2     1043.11      823.51     27.13 o
   6   2   2     4048.63     3766.69     64.39 o
   7   2   2     1178.48     1160.66     32.19 o
   8   2   2      235.06      248.58     16.15 o
   9   2   2       44.06       26.00     10.96 o
  10   2   2       98.79       81.22     24.83 o
  11   2   2      334.09      445.68     90.32 o
  12   2   2      299.49      279.57     48.88 o
  -8   3   2      323.29      326.07     49.09 o
  -7   3   2      606.60      530.99     52.65 o
  -6   3   2       24.98       21.22     13.68 o
  -5   3   2        1.51        6.88     13.23 o
  -4   3   2      547.27      489.06     24.88 o
  -3   3   2      950.94      918.22     37.48 o
  -2   3   2     1424.14     1333.60     30.32 o
  -1   3   2      934.35      991.28     18.53 o
   0   3   2      720.71      832.72     24.00 o
   1   3   2     7793.99     8760.96    101.70 o
   2   3   2     1024.38      970.26     13.96 o
   3   3   2       17.70       15.37      4.01 o
   4   3   2      585.67      656.14     15.20 o
   5   3   2        1.47        3.38      5.49 o
   6   3   2     1778.48     1462.39     41.08 o
   7   3   2     2220.63     2111.94     55.33 o
   8   3   2      205.89      204.99     17.38 o
   9   3   2       21.73       26.71     10.37 o
  10   3   2      153.20      165.31     22.01 o
  11   3   2      600.27      640.38     38.54 o
  -8   4   2      542.51      626.73     67.12 o
  -7   4   2      740.59      696.13     64.04 o
  -6   4   2      292.28      244.46     39.35 o
  -5   4   2       80.49       95.47     26.73 o
  -4   4   2        1.83        6.60     16.47 o
  -3   4   2      930.45      907.03     28.37 o
  -2   4   2       76.57       82.36      9.99 o
  -1   4   2     1186.99     1262.42     30.81 o
   0   4   2     2025.46     2206.22     43.31 o
   1   4   2     6001.92     6406.50    100.45 o
   2   4   2      674.61      574.47     25.62 o
   3   4   2      259.85      212.24      9.89 o
   4   4   2      200.29      205.13     11.40 o
   5   4   2      401.24      451.61     13.59 o
   6   4   2      140.10      125.21     13.66 o
   7   4   2     1720.94     1624.12     47.12 o
   8   4   2      372.60      349.48     23.13 o
   9   4   2      503.35      503.38     27.32 o
  10   4   2      239.29      267.25     25.40 o
  11   4   2      273.34      338.91     30.16 o
  12   4   2       19.38       14.72     20.44 o
  -7   5   2      412.57      427.95     40.10 o
  -6   5   2      196.89      197.21     45.28 o
  -5   5   2      512.86      472.64     63.29 o
  -4   5   2      676.95      674.24     36.88 o
  -3   5   2     1254.69     1253.06     86.41 o
  -2   5   2       60.83       62.69     10.54 o
  -1   5   2       66.76       61.28      9.67 o
   0   5   2       37.39       31.56      7.83 o
   1   5   2     2529.98     2530.69     49.60 o
   2   5   2     5389.21     5572.03     89.86 o
   3   5   2     1152.69     1191.92     33.91 o
   4   5   2     1743.96     1744.16     30.31 o
   5   5   2      241.26      241.16     10.77 o
   6   5   2      330.78      311.55     12.77 o
   7   5   2      318.01      307.69     31.74 o
   8   5   2       93.31       67.67     14.36 o
   9   5   2      489.42      529.74     30.59 o
  10   5   2      511.26      500.39     51.16 o
  11   5   2      513.85      650.55     99.19 o
  12   5   2      385.08      480.29     36.96 o
  -6   6   2       13.65       20.06     19.00 o
  -5   6   2       43.99       43.21     18.95 o
  -4   6   2      745.36      726.98     98.05 o
  -3   6   2     2510.76     2540.18    117.77 o
  -2   6   2      848.31      853.91     30.27 o
  -1   6   2      214.88      213.97     15.75 o
   0   6   2       19.11       23.21      8.32 o
   1   6   2      225.20      249.49     15.21 o
   2   6   2     1836.02     2018.06     43.58 o
   3   6   2      986.77      963.72     27.26 o
   4   6   2      367.55      364.89     16.74 o
   5   6   2     1098.61     1040.35     23.29 o
   6   6   2     1801.87     1669.04     32.33 o
   7   6   2     1514.59     1436.88     30.54 o
   8   6   2       20.86       26.64     19.47 o
   9   6   2       52.65       55.87     25.61 o
  10   6   2       19.53       30.90     15.74 o
  11   6   2      215.43      252.07     41.76 o
  12   6   2      347.55      430.66     58.28 o
  -6   7   2       21.73       50.73     24.18 o
  -5   7   2       13.32       11.13     19.34 o
  -4   7   2      605.02      536.99     39.27 o
  -3   7   2      824.24      750.67     41.89 o
  -2   7   2      818.37      806.90     31.71 o
  -1   7   2        8.68        9.97      9.41 o
   0   7   2      112.81      124.94     13.93 o
   1   7   2     2119.73     2247.54     61.21 o
   2   7   2      776.44      844.08     42.65 o
   3   7   2     1002.18     1051.97     31.00 o
   4   7   2       40.56       45.29     11.42 o
   5   7   2      284.19      289.45     13.15 o
   6   7   2     1574.88     1492.55     48.34 o
   7   7   2     1585.00     1559.85     33.19 o
   8   7   2      159.88      160.67     18.57 o
   9   7   2      208.98      225.62     40.31 o
  10   7   2       28.60       29.58     17.19 o
  11   7   2      112.69      108.91     50.22 o
  12   7   2      179.79      208.85     42.54 o
  -5   8   2      115.90       95.16     27.99 o
  -4   8   2       75.45       69.36     23.54 o
  -3   8   2      122.89      153.50     26.41 o
  -2   8   2       90.39       85.80     51.81 o
  -1   8   2      382.25      394.95     38.25 o
   0   8   2      131.25      179.64     17.49 o
   1   8   2     4326.17     4350.37    130.66 o
   2   8   2     1317.36     1313.15     38.08 o
   3   8   2       23.15       38.35     12.17 o
   4   8   2      155.32      161.70     14.41 o
   5   8   2      101.68      104.88     12.95 o
   6   8   2     1392.04     1372.87     31.08 o
   7   8   2     1344.81     1243.94     34.98 o
   8   8   2      312.69      285.96     17.68 o
   9   8   2       48.63       33.33     16.30 o
  10   8   2      390.36      421.84     31.98 o
  11   8   2      272.78      216.60     37.66 o
  12   8   2      132.10      121.63     37.88 o
  -3   9   2      880.87      800.61     62.05 o
  -2   9   2       27.04       30.80     17.96 o
  -1   9   2      133.22      112.12     23.35 o
   0   9   2        5.43      -11.91     10.30 o
   1   9   2       58.46       64.05     14.07 o
   2   9   2     1139.30     1169.73     38.19 o
   3   9   2      748.20      749.92     35.84 o
   4   9   2      918.76      886.90     31.96 o
   5   9   2     1161.74     1177.01     36.55 o
   6   9   2      651.76      652.78     22.33 o
   7   9   2       72.01       64.70     10.27 o
   8   9   2      188.94      163.39     13.91 o
   9   9   2        7.59        1.64     11.55 o
  10   9   2      439.25      419.91     33.45 o
  11   9   2     1511.99     1636.95     63.02 o
  12   9   2      511.12      627.64     65.39 o
  -2  10   2      298.94      257.87     34.33 o
  -1  10   2       47.32       15.70     35.49 o
   0  10   2      426.41      499.40     55.12 o
   1  10   2       75.29       77.17     16.56 o
   2  10   2      197.08      188.48     19.93 o
   3  10   2      254.15      233.10     20.77 o
   4  10   2      485.32      499.41     26.81 o
   5  10   2      378.23      435.17     25.03 o
   6  10   2      638.15      651.63     23.96 o
   7  10   2      946.09      991.21     55.66 o
   8  10   2        1.63        4.37     11.21 o
   9  10   2      114.31       67.87     14.75 o
  10  10   2      190.41      228.91     48.56 o
  11  10   2      115.04      101.52     25.58 o
  -1  11   2      232.55      204.62     47.61 o
   0  11   2      355.37      367.84     37.66 o
   1  11   2      663.20      620.82     81.85 o
   2  11   2      104.10      116.59     19.72 o
   3  11   2        2.37        6.06     13.30 o
   4  11   2        6.85        1.73     13.25 o
   5  11   2      314.25      283.95     33.10 o
   6  11   2      930.67      935.84     37.28 o
   7  11   2     2129.16     2016.06     68.79 o
   8  11   2      326.31      324.77     31.64 o
   9  11   2        3.44       30.54     24.34 o
  10  11   2        0.39       -4.25     20.34 o
  11  11   2       46.05       65.26     34.81 o
   1  12   2     1011.99      986.87     56.85 o
   2  12   2      961.65      999.90     54.54 o
   3  12   2      246.41      243.23     53.29 o
   4  12   2       52.91       43.84     18.10 o
   5  12   2        1.83      -30.86     16.16 o
   6  12   2      298.23      274.99     31.15 o
   7  12   2      261.83      240.26     30.51 o
   8  12   2      604.78      578.10    146.36 o
   9  12   2      307.59      231.11     32.44 o
   4  13   2       66.75      110.80     41.51 o
   5  13   2      348.99      346.31     52.38 o
   6  13   2      198.81      175.14     30.60 o
   7  13   2      103.45       40.61     24.45 o
  -7 -12   3      353.86      367.45     48.96 o
  -6 -12   3     1092.74      872.48     66.57 o
  -5 -12   3      271.40      332.93     46.55 o
  -4 -12   3        2.09        8.21     28.12 o
  -3 -12   3        2.62       39.73     27.89 o
  -2 -12   3      284.91      313.12     46.07 o
  -1 -12   3      344.47      243.98     42.25 o
  -8 -11   3       53.74       17.05     20.04 o
  -7 -11   3      337.15      297.70     29.89 o
  -6 -11   3     1024.98     1027.98     66.51 o
  -5 -11   3      747.38      683.61     54.32 o
  -4 -11   3      127.00      172.79     34.56 o
  -3 -11   3       79.53      140.34     32.11 o
  -2 -11   3      271.66      250.46     27.45 o
  -1 -11   3      143.15      148.11     45.08 o
   0 -11   3      118.41      121.79     23.35 o
   1 -11   3        7.02       14.91     18.26 o
   2 -11   3      382.25      386.34     49.38 o
  -9 -10   3       58.46       35.60     20.53 o
  -8 -10   3      205.44      197.46     25.92 o
  -7 -10   3      355.71      343.20     68.53 o
  -6 -10   3       41.67       32.89     22.15 o
  -5 -10   3       95.64      150.64     29.47 o
  -4 -10   3       91.50      112.30     19.69 o
  -3 -10   3      887.10      932.35     53.90 o
  -2 -10   3     1178.63     1231.56     49.07 o
  -1 -10   3     1013.00     1032.87     46.13 o
   0 -10   3       85.61       77.13     28.38 o
   1 -10   3      166.56      139.95     31.07 o
   2 -10   3       13.99       40.60     18.36 o
   3 -10   3      517.69      574.26     41.34 o
 -10  -9   3      258.10      263.37     30.49 o
  -9  -9   3      331.10      293.18     29.44 o
  -8  -9   3      188.97      185.08     23.82 o
  -7  -9   3      855.11      769.71     38.42 o
  -6  -9   3      195.82      207.28     30.32 o
  -5  -9   3        6.41       14.68     12.31 o
  -4  -9   3      140.80      152.03     12.11 o
  -3  -9   3      248.14      261.70     18.72 o
  -2  -9   3      849.93      884.32     26.17 o
  -1  -9   3      940.71     1016.76     46.54 o
   0  -9   3      776.52      742.61     29.36 o
   1  -9   3       10.71        8.43      7.58 o
   2  -9   3      196.30      155.37     23.30 o
   3  -9   3      152.56      130.85     23.01 o
   4  -9   3      298.63      338.10     32.95 o
   5  -9   3        0.23       -4.05     19.39 o
 -10  -8   3        9.03        5.68     17.75 o
  -9  -8   3        2.71       31.11     17.30 o
  -8  -8   3      287.15      312.47     28.67 o
  -7  -8   3     1852.32     1790.83     57.10 o
  -6  -8   3     1974.92     2035.88     81.58 o
  -5  -8   3      308.12      303.84     24.52 o
  -4  -8   3       27.35       24.58      7.44 o
  -3  -8   3      103.40      102.61      9.77 o
  -2  -8   3      384.97      423.38     15.25 o
  -1  -8   3      628.31      643.63     19.26 o
   0  -8   3      792.71      687.13     27.23 o
   1  -8   3      969.26      975.67     26.15 o
   2  -8   3      518.29      487.17     26.17 o
   3  -8   3      429.56      378.75     26.91 o
   4  -8   3       25.46       37.57     19.53 o
   5  -8   3        8.81        3.97     17.55 o
   6  -8   3        0.64      -13.93     24.95 o
 -10  -7   3      202.93      178.10     25.52 o
  -9  -7   3      266.42      271.75     50.58 o
  -8  -7   3       31.98       22.75     27.11 o
  -7  -7   3      851.07      788.84     35.46 o
  -6  -7   3     1247.31     1254.48     33.77 o
  -5  -7   3      819.31      838.85     30.78 o
  -4  -7   3      940.25      925.40     32.30 o
  -3  -7   3       41.84       62.92      6.92 o
  -2  -7   3     1315.80     1396.89     27.39 o
  -1  -7   3      316.68      309.62     14.55 o
   0  -7   3        0.40       -8.84      5.14 o
   1  -7   3       46.11       69.23     11.91 o
   2  -7   3      949.23      981.56     33.43 o
   3  -7   3     1224.68     1102.29     37.24 o
   4  -7   3      746.36      720.29     31.80 o
   5  -7   3      172.25      166.11     20.09 o
   6  -7   3        0.50      -13.03     13.27 o
   7  -7   3        0.21      -17.55     23.77 o
 -10  -6   3      629.16      547.47     50.29 o
  -9  -6   3       30.07       22.26     15.84 o
  -8  -6   3        4.11       -1.21     12.73 o
  -7  -6   3      390.46      413.45     46.51 o
  -6  -6   3      170.90      161.30     12.79 o
  -5  -6   3      422.60      433.48     30.74 o
  -4  -6   3      769.37      820.71     19.65 o
  -3  -6   3     2747.44     3102.45     41.91 o
  -2  -6   3     2496.57     2699.73     37.99 o
  -1  -6   3      271.38      266.32     10.88 o
   0  -6   3        0.95       -0.05      5.71 o
   1  -6   3       13.55       18.46      7.87 o
   2  -6   3      456.69      483.66     21.95 o
   3  -6   3     1311.58     1300.80     40.89 o
   4  -6   3      497.52      480.62     21.09 o
   5  -6   3      624.26      605.14     24.62 o
   6  -6   3       20.82        3.47     11.62 o
   7  -6   3      115.07       87.94     17.47 o
   8  -6   3      150.63      151.29     26.84 o
 -10  -5   3      318.30      343.57     41.40 o
  -9  -5   3      150.45      122.81     27.53 o
  -8  -5   3      392.31      377.01     26.19 o
  -7  -5   3      668.47      630.13     30.90 o
  -6  -5   3      909.35      880.20     33.35 o
  -5  -5   3        8.12       16.60      7.01 o
  -4  -5   3        6.56       10.96      4.93 o
  -3  -5   3      247.67      248.49      8.12 o
  -2  -5   3     7170.34     7617.91     80.50 o
  -1  -5   3      773.16      838.72     15.55 o
   0  -5   3      704.89      662.72     15.34 o
   1  -5   3      807.79      910.87     27.66 o
   2  -5   3      239.28      230.28     12.52 o
   3  -5   3      331.37      318.01     17.02 o
   4  -5   3      211.46      224.74     18.10 o
   5  -5   3       29.56       28.49      9.06 o
   6  -5   3      240.18      320.23     21.46 o
   7  -5   3      574.43      565.64     53.04 o
   8  -5   3      363.98      467.00     50.62 o
 -10  -4   3       70.75       76.15     29.47 o
  -9  -4   3       80.70       57.26     23.71 o
  -8  -4   3      492.89      435.34     49.30 o
  -7  -4   3     1701.16     1634.41     37.93 o
  -6  -4   3     1315.91     1298.83     29.37 o
  -5  -4   3       87.60      100.11      7.64 o
  -4  -4   3       30.85       36.65      6.87 o
  -3  -4   3       35.55       24.10      3.99 o
  -2  -4   3     2636.99     2935.20     36.81 o
  -1  -4   3     6471.54     7226.23     75.48 o
   0  -4   3       91.83      155.62      6.58 o
   1  -4   3     1478.44     1516.95     25.66 o
   2  -4   3      181.61      159.20      9.65 o
   3  -4   3     1391.37     1304.41     28.29 o
   4  -4   3     1082.43     1064.89     45.16 o
   5  -4   3       12.94       12.82      8.30 o
   6  -4   3       47.56       49.34     11.88 o
   7  -4   3      179.58      183.59     17.94 o
   8  -4   3      413.19      496.55     66.67 o
   9  -4   3       67.69       69.97     22.30 o
 -10  -3   3      183.52      145.00     35.17 o
  -9  -3   3        1.85      -18.85     18.30 o
  -8  -3   3       45.62       70.39     22.19 o
  -7  -3   3      463.97      443.86     19.54 o
  -6  -3   3     1301.41     1336.21     26.69 o
  -5  -3   3      300.96      310.66      9.84 o
  -4  -3   3     1390.01     1425.24     19.68 o
  -3  -3   3     1819.13     1806.38     23.75 o
  -2  -3   3     1000.42     1010.70     21.82 o
  -1  -3   3     1144.54     1280.48     15.42 o
   0  -3   3        9.29       -0.12      2.24 o
   1  -3   3       42.95       37.67      7.69 o
   2  -3   3     2300.87     2305.74     33.67 o
   3  -3   3     3573.73     3471.63     60.75 o
   4  -3   3     2442.68     2252.30     46.06 o
   5  -3   3       64.77       64.92     12.60 o
   6  -3   3      285.12      277.66     17.56 o
   7  -3   3        9.77        8.59      9.64 o
   8  -3   3      190.36      217.00     19.65 o
   9  -3   3      215.02      207.11     33.26 o
  10  -3   3       20.60       13.08     19.35 o
 -10  -2   3      111.35       69.36     30.99 o
  -8  -2   3        6.97        6.21     18.58 o
  -7  -2   3      830.75      752.21     36.87 o
  -6  -2   3      278.58      293.64     12.74 o
  -5  -2   3      888.75      947.69     17.77 o
  -4  -2   3      145.25      149.74      6.39 o
  -3  -2   3      647.48      584.70     33.39 o
  -2  -2   3     6064.04     6200.90     76.11 o
  -1  -2   3     1853.24     1958.38     26.80 o
   0  -2   3     1151.88     1319.17     14.73 o
   1  -2   3       82.43       91.20      4.49 o
   2  -2   3      400.98      371.31     11.66 o
   3  -2   3     1622.52     1466.24     30.73 o
   4  -2   3      849.17      728.75     35.80 o
   5  -2   3       11.68       16.71      7.25 o
   6  -2   3      760.85      810.72     26.74 o
   7  -2   3     2458.41     2354.28     53.04 o
   8  -2   3      122.05      136.59     15.86 o
   9  -2   3       23.70       11.28     11.99 o
  10  -2   3       55.83       37.62     19.48 o
 -10  -1   3       73.70       58.08     30.02 o
  -9  -1   3      164.79      142.13     32.89 o
  -6  -1   3      322.60      285.35     39.58 o
  -5  -1   3        5.61        6.35      5.40 o
  -4  -1   3      170.22      223.48      7.14 o
  -3  -1   3       62.70      113.08      6.14 o
  -2  -1   3     7059.13     7179.63     88.37 o
  -1  -1   3     5053.07     5270.62    126.61 o
   0  -1   3     4549.00     4650.56    111.22 o
   1  -1   3      139.84      134.24      4.23 o
   2  -1   3      947.24      885.75     21.58 o
   3  -1   3      680.74      670.27     15.62 o
   4  -1   3      224.35      219.19     11.46 o
   5  -1   3      383.72      373.24     16.03 o
   6  -1   3       37.20       29.70      8.41 o
   7  -1   3     1847.94     1758.05     42.52 o
   8  -1   3     1152.68     1206.28     44.93 o
   9  -1   3       76.74       67.79     14.17 o
  10  -1   3        0.84        0.80     15.07 o
  11  -1   3        0.69      -20.82     33.01 o
  -9   0   3       19.46       11.97     23.67 o
  -8   0   3      726.14      691.19     54.77 o
  -7   0   3      976.03      906.05     56.77 o
  -6   0   3      747.10      742.07     28.73 o
  -5   0   3      286.36      285.31     11.57 o
  -4   0   3      228.16      259.94     11.10 o
  -3   0   3      745.05      722.20     12.05 o
  -2   0   3      590.39      559.05     14.67 o
  -1   0   3      733.34      726.70     16.96 o
   0   0   3      178.09      180.54     12.77 o
   1   0   3     6091.09     6344.84     68.60 o
   2   0   3     4378.85     3958.00     59.75 o
   3   0   3     4608.08     4397.58     58.61 o
   4   0   3      183.59      199.61     10.55 o
   5   0   3       67.29       75.99      8.58 o
   6   0   3       64.24       60.85      8.91 o
   7   0   3      213.98      228.11     23.24 o
   8   0   3     1285.15     1317.40     36.86 o
   9   0   3      909.47      908.41     32.45 o
  10   0   3       49.05       71.40     19.98 o
  11   0   3       40.59       66.88     22.22 o
  -9   1   3       35.28      -44.08     22.04 o
  -8   1   3       48.93       69.46     28.69 o
  -7   1   3      508.20      517.22     46.17 o
  -6   1   3     1773.02     1741.09     49.71 o
  -5   1   3      414.93      442.95     21.75 o
  -4   1   3      953.71      994.81     18.87 o
  -3   1   3      867.80      883.15     23.72 o
  -2   1   3     1514.31     1470.32     21.32 o
  -1   1   3      212.29      192.08      5.60 o
   0   1   3      738.68      861.25     13.06 o
   1   1   3     3631.02     3837.87     39.54 o
   2   1   3     2832.68     2783.25     32.94 o
   3   1   3     5056.58     4771.73     62.43 o
   4   1   3     6820.23     6859.03    125.77 o
   5   1   3       40.30       72.74      8.19 o
   6   1   3       32.72       17.64      6.99 o
   7   1   3      257.17      240.77     15.27 o
   8   1   3       63.56       80.00     14.06 o
   9   1   3      442.44      446.10     22.61 o
  10   1   3       66.45       96.14     15.40 o
  11   1   3      422.80      476.07     35.99 o
  12   1   3      231.67      313.66     33.84 o
  -9   2   3       87.46       41.04     31.56 o
  -8   2   3      204.43      251.73     42.98 o
  -7   2   3      182.95      138.99     32.03 o
  -6   2   3      549.51      563.82     46.38 o
  -5   2   3        2.11      -10.30     12.88 o
  -4   2   3       50.82       47.73      8.50 o
  -3   2   3     2972.76     3165.78     47.74 o
  -2   2   3     3535.12     3601.68     50.84 o
  -1   2   3     3166.73     3205.32     40.29 o
   0   2   3        6.96        0.39      2.54 o
   1   2   3      737.09      842.00     13.67 o
   2   2   3       71.94       93.29      4.31 o
   3   2   3     1008.18      850.77     16.80 o
   4   2   3     5357.92     5051.85     78.37 o
   5   2   3     1078.23      985.28     30.27 o
   6   2   3      529.25      412.97     21.18 o
   7   2   3      638.79      555.49     24.92 o
   8   2   3      587.98      582.54     31.63 o
   9   2   3       87.27       96.91     13.68 o
  10   2   3        0.89       -7.51     12.24 o
  11   2   3       53.26       79.56     21.08 o
  12   2   3      228.41      276.00     31.42 o
  -8   3   3      499.29      452.57     56.05 o
  -7   3   3      322.51      344.10     46.17 o
  -6   3   3      163.93      116.50     29.69 o
  -5   3   3       12.78        8.23     18.30 o
  -4   3   3        1.78      -23.60     11.80 o
  -3   3   3     2165.50     2287.11     79.18 o
  -2   3   3     2582.33     2738.74     39.04 o
  -1   3   3      706.63      641.20     12.91 o
   0   3   3      325.49      295.13      9.11 o
   1   3   3     1699.17     1731.45     26.30 o
   2   3   3     1521.83     1649.93     22.80 o
   3   3   3     1701.66     1734.46     23.93 o
   4   3   3      311.79      304.99     10.49 o
   5   3   3      100.29       90.53      6.99 o
   6   3   3     1156.26     1103.25     34.94 o
   7   3   3     1890.86     1679.48     47.69 o
   8   3   3      615.38      584.76     22.66 o
   9   3   3      200.63      185.13     20.47 o
  10   3   3        4.57       -2.14     10.30 o
  11   3   3        2.14        4.19     16.41 o
  12   3   3      283.40      338.77     44.61 o
  -7   4   3      943.61      962.93     73.68 o
  -6   4   3      648.50      627.68     57.66 o
  -5   4   3      442.74      424.35     44.49 o
  -4   4   3        2.78       -9.42     16.15 o
  -3   4   3      423.20      455.21     20.83 o
  -2   4   3      132.19      107.41     10.88 o
  -1   4   3      203.37      198.25     10.79 o
   0   4   3     1517.32     1605.51     29.92 o
   1   4   3      750.24      822.03     19.83 o
   2   4   3    10096.54    10864.08    136.62 o
   3   4   3     2120.11     2042.16     30.73 o
   4   4   3       34.34       19.29      3.93 o
   5   4   3      507.04      506.91     17.95 o
   6   4   3      185.60      200.49     12.78 o
   7   4   3     2195.08     2082.20     59.68 o
   8   4   3      825.25      807.49     34.14 o
   9   4   3      459.77      500.98     25.37 o
  10   4   3      135.55      154.90     25.61 o
  11   4   3       58.92       69.09     20.60 o
  12   4   3      207.64      202.63     28.55 o
  -7   5   3       81.34      107.23     27.03 o
  -6   5   3      451.74      495.70     81.60 o
  -5   5   3      243.30      259.23     45.80 o
  -4   5   3      300.75      279.13     26.72 o
  -3   5   3     1261.65     1202.03     49.71 o
  -2   5   3     1037.32     1003.23     30.78 o
  -1   5   3      103.42      128.60     12.03 o
   0   5   3       60.06       86.50     10.11 o
   1   5   3       12.10       31.73     10.44 o
   2   5   3     1058.21     1034.92     27.02 o
   3   5   3     5404.04     5330.52     86.58 o
   4   5   3     1217.65     1185.67     22.72 o
   5   5   3     1004.25     1004.76     30.57 o
   6   5   3      334.03      348.31     16.26 o
   7   5   3      731.00      661.12     29.75 o
   8   5   3        6.28       -2.90     10.77 o
   9   5   3      355.59      306.92     25.27 o
  10   5   3       16.84       15.75     10.83 o
  11   5   3      405.87      414.38     46.51 o
  12   5   3      372.66      394.34     34.69 o
  13   5   3      149.82      170.82     45.67 o
  -6   6   3       40.32       49.76     22.03 o
  -5   6   3        1.44        8.01     16.31 o
  -4   6   3      206.21      191.45     29.21 o
  -3   6   3      970.93      990.09     45.51 o
  -2   6   3     2819.75     2701.07     77.48 o
  -1   6   3     1287.74     1335.43     49.54 o
   0   6   3      149.18      136.44     12.94 o
   1   6   3       17.71       17.02     21.34 o
   2   6   3      339.49      333.47     16.62 o
   3   6   3     1589.53     1622.71     51.48 o
   4   6   3     1227.14     1213.48     24.34 o
   5   6   3      607.26      569.03     16.34 o
   6   6   3     1136.15     1025.66     29.34 o
   7   6   3      881.69      795.88     37.25 o
   8   6   3      146.43      147.96     18.44 o
   9   6   3       64.71       44.61     33.25 o
  10   6   3       22.58       14.78     18.54 o
  11   6   3      203.08      239.80     40.01 o
  12   6   3      390.68      471.66     53.69 o
  13   6   3       34.85       33.86     34.43 o
  -5   7   3        4.00      -28.19     18.05 o
  -4   7   3       26.99       21.91     18.83 o
  -3   7   3      540.16      507.39     36.86 o
  -2   7   3      784.92      760.81     41.01 o
  -1   7   3     2814.42     2734.63     61.61 o
   0   7   3      295.82      320.55     19.48 o
   1   7   3       57.10       53.57     13.08 o
   2   7   3      506.63      517.05     22.54 o
   3   7   3      678.63      641.32     38.48 o
   4   7   3        0.54       -3.47      7.33 o
   5   7   3      314.87      336.66     17.47 o
   6   7   3      615.48      576.80     17.98 o
   7   7   3     2078.53     1993.69     46.88 o
   8   7   3     1370.06     1259.81     36.71 o
   9   7   3      123.44      147.05     20.64 o
  10   7   3      106.77       47.88     21.68 o
  11   7   3       85.82       91.38     21.44 o
  12   7   3      215.83      201.82     29.85 o
  -4   8   3        7.73       40.91     23.18 o
  -3   8   3      145.15      112.00     25.09 o
  -2   8   3      130.41      120.30     23.49 o
  -1   8   3        2.67        4.70     22.82 o
   0   8   3     1279.18     1318.45     41.14 o
   1   8   3      811.89      922.36     45.32 o
   2   8   3     1929.91     2005.41     49.13 o
   3   8   3     1631.73     1679.90     43.56 o
   4   8   3        3.54       -1.77     14.98 o
   5   8   3       83.40       78.11      8.96 o
   6   8   3        1.08       13.35      7.55 o
   7   8   3     1140.22     1112.95     27.87 o
   8   8   3     1482.82     1461.19     41.13 o
   9   8   3      477.37      481.92     31.81 o
  10   8   3       95.99      101.46     22.65 o
  11   8   3       35.10       52.27     21.48 o
  12   8   3      305.51      333.87     36.62 o
  -3   9   3      603.37      520.12     43.05 o
  -2   9   3      237.82      274.31     51.84 o
  -1   9   3        1.64        2.56     16.09 o
   0   9   3        0.46        0.85     14.97 o
   1   9   3      589.46      620.72     38.72 o
   2   9   3     1037.61     1000.57     35.57 o
   3   9   3     1362.37     1342.16     41.06 o
   4   9   3      142.50      146.86     26.47 o
   5   9   3      273.88      284.37     19.97 o
   6   9   3       18.82       20.96      7.95 o
   7   9   3     1366.89     1359.30     32.56 o
   8   9   3      527.45      511.58     23.98 o
   9   9   3       13.67       -7.81     11.31 o
  10   9   3       32.47       28.32     18.58 o
  11   9   3      218.02      261.08     30.56 o
  12   9   3      433.99      410.32     38.27 o
  -2  10   3      238.35      225.93     33.70 o
  -1  10   3      136.04      124.95     27.04 o
   0  10   3       23.25       24.22     25.88 o
   1  10   3        5.40        2.01     16.33 o
   2  10   3      560.04      623.84     49.38 o
   3  10   3      673.02      660.92     31.56 o
   4  10   3      448.20      441.90     25.81 o
   5  10   3      381.69      382.44     24.23 o
   6  10   3      591.82      606.19     29.12 o
   7  10   3      154.71      168.78     22.45 o
   8  10   3      379.14      380.05     24.73 o
   9  10   3        2.13       14.81     17.60 o
  10  10   3        1.87      -13.05     18.49 o
  11  10   3      629.63      618.28     46.67 o
   0  11   3      395.11      341.65     45.96 o
   1  11   3      226.62      204.19     54.67 o
   2  11   3      200.71      192.04     28.53 o
   3  11   3      189.85      189.21     27.00 o
   4  11   3        6.93        3.49     14.68 o
   5  11   3       55.12       36.23     15.35 o
   6  11   3      483.85      491.34     28.94 o
   7  11   3      778.56      803.11     35.26 o
   8  11   3      320.92      326.03     31.69 o
   9  11   3      761.91      731.85     44.30 o
  10  11   3        5.55      -23.04     21.40 o
  11  11   3       63.41       69.68     26.32 o
   2  12   3      987.94     1118.02     58.24 o
   3  12   3      780.51      846.40     50.37 o
   4  12   3       22.54       19.04     19.69 o
   5  12   3       92.90      120.64     27.44 o
   6  12   3        3.85      -22.79     14.45 o
   7  12   3      353.63      284.12     32.49 o
   8  12   3      182.75      203.62     29.85 o
   9  12   3      150.31      152.60     36.30 o
  10  12   3      250.87      209.69     32.50 o
   5  13   3      321.21      335.99     54.36 o
   6  13   3       63.99       44.44     35.57 o
   7  13   3      154.01      176.36     45.48 o
  -6 -12   4      563.19      563.31     56.22 o
  -5 -12   4      823.32     1051.06     72.54 o
  -4 -12   4      204.28      204.08     41.70 o
  -3 -12   4       48.41       90.83     33.21 o
  -2 -12   4        4.08      -22.87     21.11 o
  -1 -12   4      164.95      215.14     40.03 o
  -8 -11   4       28.14       29.22     32.60 o
  -7 -11   4      119.88       83.92     23.63 o
  -6 -11   4      468.98      458.50     48.31 o
  -5 -11   4      987.48      978.72     65.89 o
  -4 -11   4      688.78      705.76     55.67 o
  -3 -11   4       97.69       88.84     29.92 o
  -2 -11   4       69.75       33.17     25.53 o
  -1 -11   4       59.23       24.17     24.13 o
   0 -11   4      397.38      318.68     43.58 o
   1 -11   4       38.02       35.22     26.77 o
  -8 -10   4        2.43       -4.87     17.52 o
  -7 -10   4      114.88       69.03     20.50 o
  -6 -10   4      408.47      457.13     44.34 o
  -5 -10   4      565.90      595.02     48.92 o
  -4 -10   4      221.79      233.63     33.82 o
  -3 -10   4      147.91      129.25     29.16 o
  -2 -10   4      474.00      471.09     44.44 o
  -1 -10   4      619.98      662.13     27.53 o
   0 -10   4      408.13      389.31     20.49 o
   1 -10   4       43.66       31.28     16.84 o
   2 -10   4        0.26       13.04      8.79 o
   3 -10   4       22.34       24.62     11.03 o
  -9  -9   4      103.41      102.19     23.49 o
  -8  -9   4      309.51      341.86     29.71 o
  -7  -9   4      227.41      168.03     23.05 o
  -6  -9   4      296.77      369.43     37.14 o
  -5  -9   4      147.23      128.39     26.85 o
  -4  -9   4      141.41      154.53     15.24 o
  -3  -9   4        1.32        6.93      8.20 o
  -2  -9   4     1027.69     1019.85     29.20 o
  -1  -9   4     1547.36     1593.18     38.70 o
   0  -9   4      665.65      674.39     24.73 o
   1  -9   4       78.52       85.61     13.54 o
   2  -9   4       25.19       16.16      9.49 o
   3  -9   4        7.95       13.96     15.40 o
   4  -9   4      331.09      302.26     31.31 o
   5  -9   4      130.45       80.21     24.64 o
 -10  -8   4      234.82      155.92     38.53 o
  -9  -8   4      158.73      138.15     30.45 o
  -8  -8   4        4.77       -5.79     14.56 o
  -7  -8   4      567.03      582.33     32.96 o
  -6  -8   4      779.19      724.16     47.49 o
  -5  -8   4     1197.85     1134.41     56.31 o
  -4  -8   4      499.94      508.06     20.28 o
  -3  -8   4        1.17       11.60      6.19 o
  -2  -8   4      176.66      203.34     14.62 o
  -1  -8   4      153.88      192.02     12.86 o
   0  -8   4      500.42      534.57     21.93 o
   1  -8   4      412.42      423.17     19.53 o
   2  -8   4      665.65      597.08     60.41 o
   3  -8   4      583.43      567.12     38.23 o
   4  -8   4      291.05      283.22     28.23 o
   5  -8   4       22.18       -5.13     15.91 o
   6  -8   4        1.39      -22.26     16.27 o
 -10  -7   4      447.63      433.07     35.49 o
  -9  -7   4      315.47      365.56     30.24 o
  -8  -7   4        2.20        6.67     14.04 o
  -7  -7   4        0.90      -16.83     11.37 o
  -6  -7   4      889.85      815.81     35.37 o
  -5  -7   4     1335.58     1301.60     58.31 o
  -4  -7   4      800.38      798.09     28.39 o
  -3  -7   4        2.67        4.24      5.70 o
  -2  -7   4     2490.96     2670.84     49.63 o
  -1  -7   4       48.26       58.92      7.19 o
   0  -7   4      461.01      483.04     21.89 o
   1  -7   4      100.36       85.39      8.83 o
   2  -7   4       44.16       35.33     11.06 o
   3  -7   4      706.42      733.65     30.36 o
   4  -7   4      676.89      672.98     37.37 o
   5  -7   4      370.64      364.99     30.59 o
   6  -7   4       86.60       93.27     21.77 o
   7  -7   4       15.14       -7.42     17.33 o
 -10  -6   4      662.01      676.43     55.19 o
  -9  -6   4      260.22      265.54     26.35 o
  -8  -6   4       25.05        2.36     13.66 o
  -7  -6   4        3.08        2.96     12.51 o
  -6  -6   4      517.52      493.23     27.19 o
  -5  -6   4      633.18      627.05     24.19 o
  -4  -6   4      583.11      596.75     17.48 o
  -3  -6   4        9.28        4.05      3.70 o
  -2  -6   4     2899.34     3049.25     38.54 o
  -1  -6   4     3502.05     3741.13     49.78 o
   0  -6   4      315.49      308.21     13.93 o
   1  -6   4       30.62       38.60      6.42 o
   2  -6   4      259.81      268.51     18.22 o
   3  -6   4      186.88      187.57     14.57 o
   4  -6   4     1513.18     1458.92     36.04 o
   5  -6   4      773.09      746.08     26.82 o
   6  -6   4      256.80      236.19     18.30 o
   7  -6   4       31.15       46.52     15.31 o
   8  -6   4       93.64       96.92     40.60 o
 -10  -5   4      378.89      322.52     42.44 o
  -9  -5   4      166.18      204.20     32.66 o
  -8  -5   4      639.89      573.18     32.13 o
  -7  -5   4      325.45      366.68     25.09 o
  -6  -5   4     1674.64     1541.81    124.08 o
  -5  -5   4       79.86       97.57     12.58 o
  -4  -5   4       19.81       16.67      5.14 o
  -3  -5   4       46.74       52.07      5.33 o
  -2  -5   4      161.76      163.87      7.27 o
  -1  -5   4     5509.56     5976.46     65.59 o
   0  -5   4     3059.55     3157.66     52.96 o
   1  -5   4      623.48      583.00     17.60 o
   2  -5   4       29.67        9.08      6.33 o
   3  -5   4       48.43       59.04      8.64 o
   4  -5   4      687.00      633.48     21.65 o
   5  -5   4        0.79      -12.93      7.13 o
   6  -5   4      387.18      377.99     33.43 o
   7  -5   4      145.34      127.71     27.36 o
   8  -5   4      431.77      479.88     33.79 o
   9  -5   4      316.19      329.65     45.46 o
 -10  -4   4       31.55       -8.89     24.26 o
  -9  -4   4        9.51        6.73     19.13 o
  -8  -4   4       86.61      102.67     18.16 o
  -7  -4   4      653.36      655.66     31.17 o
  -6  -4   4     2298.54     2209.70     58.26 o
  -5  -4   4     1981.45     2056.26     35.98 o
  -4  -4   4       16.42       16.20      6.79 o
  -3  -4   4        7.23        2.76      3.25 o
  -2  -4   4       48.58       54.89      6.15 o
  -1  -4   4      787.14      797.59     16.80 o
   0  -4   4     3470.05     3760.86     43.49 o
   1  -4   4     1357.32     1377.15     21.03 o
   2  -4   4      834.07      779.91     22.78 o
   3  -4   4      781.33      730.48     24.28 o
   4  -4   4     1521.08     1379.55     35.27 o
   5  -4   4      395.12      364.00     19.33 o
   6  -4   4      107.48      112.80     14.06 o
   7  -4   4      231.43      227.66     19.41 o
   8  -4   4      301.51      301.36     22.95 o
   9  -4   4      468.58      481.12     41.05 o
  -9  -3   4       45.15       15.94     23.75 o
  -8  -3   4       29.87        9.37     18.07 o
  -7  -3   4      175.01      149.28     17.99 o
  -6  -3   4      793.42      743.55     30.74 o
  -5  -3   4     1451.06     1467.86     28.00 o
  -4  -3   4     2233.11     2331.71     36.67 o
  -3  -3   4       25.98       23.79      8.34 o
  -2  -3   4      770.89      814.29     15.54 o
  -1  -3   4      501.92      514.69     10.15 o
   0  -3   4      888.44      948.40     14.28 o
   1  -3   4       29.39       23.74      3.54 o
   2  -3   4      462.07      461.86     14.80 o
   3  -3   4     2136.04     1921.86     38.91 o
   4  -3   4     3472.37     3186.82     59.10 o
   5  -3   4      682.33      663.42     38.17 o
   6  -3   4       21.05       12.64      8.41 o
   7  -3   4        0.68        0.21      9.30 o
   8  -3   4      140.00      150.78     17.44 o
   9  -3   4      261.99      264.17     22.93 o
  10  -3   4      152.53      160.45     29.64 o
 -10  -2   4      437.32      352.94     48.16 o
  -9  -2   4      181.40      122.86     30.97 o
  -8  -2   4       53.72       21.49     21.16 o
  -7  -2   4        2.57        9.37     15.54 o
  -6  -2   4      180.76      151.82     44.54 o
  -5  -2   4      278.26      324.55     15.56 o
  -4  -2   4     1754.73     1899.08     36.53 o
  -3  -2   4     1471.21     1439.63     27.88 o
  -2  -2   4     2989.80     3052.10     40.22 o
  -1  -2   4     1030.42      956.37     15.24 o
   0  -2   4     1117.96     1149.88     16.34 o
   1  -2   4      195.47      234.64      6.55 o
   2  -2   4      168.83      177.55      8.09 o
   3  -2   4     1728.72     1713.80     46.26 o
   4  -2   4     1891.92     1818.80     41.34 o
   5  -2   4     1017.76      942.00     26.95 o
   6  -2   4      480.00      465.56     20.35 o
   7  -2   4       96.17       83.74     12.36 o
   8  -2   4      505.08      554.71     26.00 o
   9  -2   4      433.88      417.13     25.36 o
  10  -2   4       96.30       88.10     22.16 o
  11  -2   4        0.99        4.79     31.56 o
  -9  -1   4       65.13       72.71     28.56 o
  -8  -1   4      158.64      168.67     30.93 o
  -7  -1   4      475.16      371.61     36.97 o
  -6  -1   4     1717.90     1650.11     67.86 o
  -5  -1   4      405.48      427.81     13.90 o
  -4  -1   4       25.09        9.82      4.23 o
  -3  -1   4       13.01        9.16      3.81 o
  -2  -1   4     1502.54     1470.00     21.78 o
  -1  -1   4     3709.61     3757.50     97.86 o
   0  -1   4     5066.13     5228.71    127.06 o
   1  -1   4     1109.85     1104.06     15.14 o
   2  -1   4      407.74      396.66     10.12 o
   3  -1   4      228.00      177.69      8.19 o
   4  -1   4     1075.84     1121.75     26.05 o
   5  -1   4      131.23      124.52     10.25 o
   6  -1   4      257.25      256.66     15.12 o
   7  -1   4      638.59      606.05     32.15 o
   8  -1   4      371.39      399.49     21.52 o
   9  -1   4      832.50      866.53     42.43 o
  10  -1   4        0.20       -5.94     11.90 o
  11  -1   4        4.63       18.96     19.07 o
  -9   0   4       11.51       11.86     24.51 o
  -8   0   4      127.73      152.52     33.32 o
  -7   0   4      138.68      135.69     27.85 o
  -5   0   4      469.36      462.31     20.65 o
  -4   0   4       26.06       22.51      6.29 o
  -3   0   4       14.30       11.01      4.94 o
  -2   0   4      655.93      721.05     14.01 o
  -1   0   4     2181.34     2187.62     30.22 o
   0   0   4     2982.27     3037.97     79.83 o
   1   0   4      343.02      302.47      7.29 o
   2   0   4     1688.19     1575.29     21.09 o
   3   0   4      152.65       97.82     11.66 o
   4   0   4     4061.60     3800.47    101.59 o
   5   0   4      863.47      860.96     23.33 o
   6   0   4        0.18       -1.47      6.18 o
   7   0   4       16.61       15.08      8.22 o
   8   0   4      410.37      440.50     21.68 o
   9   0   4      545.62      603.67     27.20 o
  10   0   4      185.74      207.11     19.75 o
  11   0   4       38.23       35.84     20.30 o
  -9   1   4       30.90       -5.93     25.93 o
  -8   1   4       11.57        2.72     22.48 o
  -7   1   4        4.02       11.86     18.52 o
  -6   1   4     1458.71     1559.01     73.45 o
  -5   1   4     1141.45     1143.78     56.92 o
  -4   1   4      478.18      505.39     70.95 o
  -3   1   4     1583.99     1584.37     32.03 o
  -2   1   4      745.33      794.92     16.34 o
  -1   1   4      428.87      406.92     10.44 o
   0   1   4      122.39      143.90      5.47 o
   1   1   4      479.72      495.23      9.09 o
   2   1   4     1557.18     1574.26     19.12 o
   3   1   4     5311.56     4884.00     60.89 o
   4   1   4     3179.75     2872.67     49.12 o
   5   1   4      677.76      594.71     23.57 o
   6   1   4      199.33      212.66     15.45 o
   7   1   4        0.23       11.24      7.42 o
   8   1   4      226.68      225.68     18.77 o
   9   1   4      344.51      371.60     21.20 o
  10   1   4      156.71      210.67     21.14 o
  11   1   4       33.85       39.85     19.38 o
  12   1   4      175.97      283.54     32.88 o
  -8   2   4        0.24       13.22     25.33 o
  -7   2   4       48.18       94.54     29.94 o
  -6   2   4      343.30      336.14     38.87 o
  -5   2   4      231.56      272.99     32.85 o
  -4   2   4      205.93      203.27     25.78 o
  -3   2   4      640.87      670.45     17.13 o
  -2   2   4     2649.83     2578.42     44.36 o
  -1   2   4     2361.61     2466.26     29.73 o
   0   2   4     1823.92     1855.80     24.80 o
   1   2   4     1022.12     1176.78     14.47 o
   2   2   4      643.27      695.99     13.79 o
   3   2   4      820.56      776.93     13.81 o
   4   2   4     3181.08     3044.06     44.44 o
   5   2   4      135.90       68.71     10.14 o
   6   2   4     1582.39     1488.08     42.08 o
   7   2   4      596.22      528.78     20.16 o
   8   2   4      965.85      947.58     29.37 o
   9   2   4       19.61       17.96     12.65 o
  10   2   4       62.48       57.58     35.83 o
  11   2   4       10.10        0.80     11.98 o
  12   2   4       87.41      130.01     25.77 o
  -8   3   4      141.93      174.22     43.30 o
  -7   3   4      326.36      278.27     44.63 o
  -6   3   4      377.02      307.06     41.02 o
  -5   3   4       42.54       33.67     22.36 o
  -4   3   4       87.46       86.08     22.72 o
  -3   3   4      190.37      215.68     17.63 o
  -2   3   4     1535.30     1561.41     44.76 o
  -1   3   4     3671.09     3844.66     44.98 o
   0   3   4     6346.86     6594.89     86.56 o
   1   3   4      308.01      445.96     12.46 o
   2   3   4        0.60        3.10      3.44 o
   3   3   4     1049.16     1083.78     17.54 o
   4   3   4      677.95      626.41     12.43 o
   5   3   4      758.29      732.27     23.81 o
   6   3   4      460.38      479.97     44.00 o
   7   3   4      569.70      532.80     25.67 o
   8   3   4     1063.93     1011.28     58.73 o
   9   3   4      593.65      659.03     31.39 o
  10   3   4      106.51      122.00     15.56 o
  11   3   4        0.22      -10.18     14.59 o
  12   3   4        0.79      -16.51     24.30 o
  -7   4   4      172.13      153.78     31.24 o
  -6   4   4      920.61      905.96     46.90 o
  -5   4   4      336.15      317.67     28.51 o
  -4   4   4      111.96      117.36     27.60 o
  -3   4   4        9.85       11.69     11.60 o
  -2   4   4      717.80      735.98     23.92 o
  -1   4   4      700.47      713.02     19.61 o
   0   4   4     1377.56     1350.26     23.01 o
   1   4   4       12.63        7.81      4.03 o
   2   4   4     3266.45     3415.30     43.09 o
   3   4   4     2530.11     2570.37     34.03 o
   4   4   4     1876.83     1878.10     29.99 o
   5   4   4        0.99        1.22      4.09 o
   6   4   4       39.05       44.58      6.53 o
   7   4   4      130.37      133.32     15.64 o
   8   4   4      811.26      740.34     32.92 o
   9   4   4     1079.44     1117.62     42.97 o
  10   4   4      443.07      434.16     28.15 o
  11   4   4       32.52       25.48     22.59 o
  12   4   4       88.55      120.32     26.05 o
  13   4   4        5.28        9.37     29.41 o
  -6   5   4      638.50      621.68     43.21 o
  -5   5   4      720.10      704.72     42.69 o
  -4   5   4      300.54      247.05     26.75 o
  -3   5   4      155.68      167.30     21.22 o
  -2   5   4       20.98        4.88     11.90 o
  -1   5   4     1919.81     1958.65     50.61 o
   0   5   4      420.68      420.39     14.38 o
   1   5   4       49.52       47.02      7.27 o
   2   5   4     2300.49     2520.04     48.64 o
   3   5   4     1386.28     1208.25     29.44 o
   4   5   4     1520.07     1314.35     23.51 o
   5   5   4      450.95      424.77     15.73 o
   6   5   4       15.82        3.19      9.22 o
   7   5   4      336.03      308.16     26.98 o
   8   5   4     1080.31     1073.88     66.03 o
   9   5   4      334.53      362.66     26.43 o
  10   5   4        3.47      -10.07     13.90 o
  11   5   4       38.18       62.43     17.38 o
  12   5   4      398.78      472.80     37.63 o
  13   5   4      192.50      177.83     30.17 o
  -5   6   4       63.14       81.52     23.76 o
  -4   6   4       50.90       41.66     19.16 o
  -3   6   4      244.53      247.56     26.83 o
  -2   6   4     1259.20     1225.48     57.69 o
  -1   6   4      715.73      715.01     49.41 o
   0   6   4     2108.17     2314.79     51.29 o
   1   6   4       76.91       74.18     12.69 o
   2   6   4       24.18       21.46      8.28 o
   3   6   4      490.59      493.27     20.09 o
   4   6   4     1241.13     1119.48     51.75 o
   5   6   4     1539.76     1525.24     36.64 o
   6   6   4      605.63      576.71     14.94 o
   7   6   4      307.28      302.43     17.32 o
   8   6   4      768.14      721.37     34.66 o
   9   6   4      144.59      158.00     21.48 o
  10   6   4        4.06      -18.27     14.27 o
  11   6   4        2.40       -1.99     16.24 o
  12   6   4      396.99      344.37     48.86 o
  13   6   4      274.12      343.76     42.78 o
  -5   7   4       56.35       32.68     22.63 o
  -4   7   4        6.95       -1.08     18.55 o
  -3   7   4       10.15       -2.89     16.03 o
  -2   7   4     1232.11     1220.51    123.44 o
  -1   7   4      549.05      573.70     35.21 o
   0   7   4      620.64      650.89     35.11 o
   1   7   4      811.58      873.73     36.15 o
   2   7   4      221.92      236.43     16.43 o
   3   7   4      779.51      769.69     26.95 o
   4   7   4      247.62      282.21     30.59 o
   5   7   4      336.61      356.42     31.23 o
   6   7   4       30.08       23.74      9.13 o
   7   7   4      501.02      447.67     15.85 o
   8   7   4     2585.49     2604.66     57.51 o
   9   7   4      265.71      309.88     58.58 o
  10   7   4      459.53      424.31     31.77 o
  11   7   4       14.26       23.92     19.13 o
  12   7   4        9.33       16.26     21.73 o
  13   7   4       44.66       72.88     38.51 o
  -4   8   4      134.67      139.30     47.72 o
  -3   8   4        9.76      -10.90     18.04 o
  -2   8   4       67.73       73.83     40.20 o
  -1   8   4      235.93      239.59     27.84 o
   0   8   4      218.26      241.10     26.65 o
   1   8   4      228.55      281.63     26.42 o
   2   8   4     1340.31     1330.22     47.65 o
   3   8   4     1859.08     1847.70     46.60 o
   4   8   4      852.40      888.08     30.81 o
   5   8   4      125.15      121.85     14.15 o
   6   8   4       89.63       66.35     12.15 o
   7   8   4       51.34       49.49     18.26 o
   8   8   4     2168.37     2097.40     51.60 o
   9   8   4      395.82      403.52     23.92 o
  10   8   4      417.61      442.81     32.83 o
  11   8   4      115.32       99.84     24.96 o
  12   8   4       22.85       31.24     23.31 o
  -2   9   4      372.03      293.29     65.11 o
  -1   9   4      187.45      213.08     32.31 o
   0   9   4       74.58       52.80     26.22 o
   1   9   4       39.08       30.83     16.53 o
   2   9   4      360.25      353.41     29.88 o
   3   9   4     1194.07     1140.66     49.97 o
   4   9   4     2178.63     2113.83     52.56 o
   5   9   4      240.30      261.00     19.55 o
   6   9   4      186.84      206.71     18.02 o
   7   9   4        1.25        1.61     10.50 o
   8   9   4      132.47      125.80     17.17 o
   9   9   4      467.80      487.04     26.70 o
  10   9   4      185.58      203.82     27.04 o
  11   9   4      100.95      105.25     24.50 o
  12   9   4      141.56      169.61     35.90 o
  -1  10   4      490.12      507.83     42.03 o
   0  10   4       44.38       56.87     22.17 o
   1  10   4      115.93      167.14     53.40 o
   2  10   4      127.90      112.98     23.29 o
   3  10   4      298.52      294.25     29.57 o
   4  10   4      960.02      932.48     35.97 o
   5  10   4      532.23      512.84     27.77 o
   6  10   4      365.93      334.03     23.63 o
   7  10   4      974.27      930.65     35.96 o
   8  10   4      118.63      116.29     17.36 o
   9  10   4       12.13       -3.31     13.35 o
  10  10   4        0.27       -1.16     18.40 o
  11  10   4       26.65        3.35     22.63 o
  12  10   4      173.04       95.15     41.89 o
   0  11   4      442.71      447.17     41.43 o
   1  11   4      155.31      119.58     26.98 o
   2  11   4      324.36      298.60     32.76 o
   3  11   4      281.96      320.23     33.72 o
   4  11   4        0.78      -14.09     15.53 o
   5  11   4       33.75        6.67     25.72 o
   6  11   4      180.43      173.85     23.82 o
   7  11   4      540.90      494.73     29.99 o
   8  11   4     1531.22     1508.23     49.13 o
   9  11   4      120.00      121.48     23.30 o
  10  11   4       20.31        7.67     21.23 o
  11  11   4        3.16        3.25     22.23 o
   2  12   4      300.30      321.83     36.72 o
   3  12   4      720.70      705.39     54.77 o
   4  12   4      119.02      106.66     51.70 o
   5  12   4       27.63       29.02     20.52 o
   6  12   4       64.74       70.15     22.77 o
   7  12   4      129.04      101.81     25.07 o
   8  12   4      588.91      576.15     60.36 o
   9  12   4      270.81      256.03     49.34 o
  -4 -12   5      496.88      568.90     57.22 o
  -3 -12   5      249.63      362.63     48.98 o
  -6 -11   5       30.33       55.13     27.61 o
  -5 -11   5      978.06     1044.97     68.19 o
  -4 -11   5      906.89      874.47     61.69 o
  -3 -11   5      433.51      466.32     48.16 o
  -2 -11   5        5.01        9.58     22.76 o
  -1 -11   5       43.00        0.61     21.92 o
   0 -11   5       68.91      115.44     33.19 o
   1 -11   5      333.92      314.92     43.58 o
  -8 -10   5       42.30       14.39     20.24 o
  -7 -10   5        0.70       -6.22     17.05 o
  -6 -10   5       23.93       17.14     22.30 o
  -5 -10   5      450.13      494.23     45.62 o
  -4 -10   5      522.67      590.71     49.11 o
  -3 -10   5      788.22      761.89     54.94 o
  -2 -10   5      205.99      210.06     33.78 o
  -1 -10   5      528.58      566.65     27.86 o
   0 -10   5      375.38      358.67     72.93 o
   1 -10   5       58.86       80.24     14.48 o
   2 -10   5        4.85        0.44      9.98 o
   3 -10   5        1.21        1.29      9.83 o
  -8  -9   5      318.98      329.56     50.94 o
  -7  -9   5      231.07      200.16     25.10 o
  -6  -9   5      217.83      248.45     32.66 o
  -5  -9   5      400.31      384.23     38.42 o
  -4  -9   5       18.81       12.23     14.62 o
  -3  -9   5       32.39        4.26      9.29 o
  -2  -9   5      320.61      305.75     20.04 o
  -1  -9   5      764.57      766.79     30.85 o
   0  -9   5     1573.53     1533.11     46.14 o
   1  -9   5      919.24      839.45     33.58 o
   2  -9   5        1.62        2.50      8.38 o
   3  -9   5        0.64        3.51     12.01 o
   4  -9   5        5.09       -8.78     18.04 o
  -9  -8   5      264.60      307.33     36.65 o
  -8  -8   5      123.13      124.56     28.33 o
  -7  -8   5      122.27      107.83     19.99 o
  -6  -8   5      785.72      723.60     35.62 o
  -5  -8   5     1121.75      998.76     53.16 o
  -4  -8   5      957.64     1035.16     35.48 o
  -3  -8   5      199.08      180.08     15.98 o
  -2  -8   5       93.64       98.13     12.53 o
  -1  -8   5      365.10      376.20     17.54 o
   0  -8   5      644.43      682.48     23.97 o
   1  -8   5     1093.50     1107.31     37.28 o
   2  -8   5       36.71       28.78      9.25 o
   3  -8   5      190.43      179.00     15.81 o
   4  -8   5      271.44      287.51     40.52 o
   5  -8   5      244.42      279.13     76.66 o
   6  -8   5       52.95       56.62     21.96 o
  -9  -7   5      175.06      180.69     26.14 o
  -8  -7   5      182.42      154.20     22.66 o
  -7  -7   5       34.12       42.98     15.87 o
  -6  -7   5      599.65      565.21     30.66 o
  -5  -7   5      866.89      909.35     47.14 o
  -4  -7   5     1178.12     1323.91     84.47 o
  -3  -7   5      700.67      730.18     27.93 o
  -2  -7   5       93.32       85.37      9.26 o
  -1  -7   5      342.93      389.37     16.77 o
   0  -7   5      341.46      380.57     16.86 o
   1  -7   5      765.39      721.62     24.04 o
   2  -7   5      125.47      122.26     12.23 o
   3  -7   5      467.04      445.90     33.49 o
   4  -7   5      346.20      278.31     26.17 o
   5  -7   5      338.12      394.14     32.48 o
   6  -7   5       60.89       43.98     20.58 o
   7  -7   5        1.20       -1.29     15.04 o
  -9  -6   5     1002.49      926.69     49.76 o
  -8  -6   5      281.34      213.17     24.16 o
  -7  -6   5      156.81      132.67     18.86 o
  -6  -6   5        1.40      -10.14     10.39 o
  -5  -6   5      531.48      531.43     30.03 o
  -4  -6   5      661.05      615.58     35.41 o
  -3  -6   5     2329.80     2500.80     40.21 o
  -2  -6   5      201.15      232.70     10.88 o
  -1  -6   5      344.33      382.66     12.77 o
   0  -6   5     1519.17     1584.33     27.63 o
   1  -6   5      260.44      254.54     12.25 o
   2  -6   5       12.33       12.10      6.28 o
   3  -6   5        2.62        5.82      8.52 o
   4  -6   5      673.31      642.80     37.79 o
   5  -6   5      222.13      209.11     18.10 o
   6  -6   5      480.16      492.92     26.58 o
   7  -6   5      257.10      247.79     29.79 o
   8  -6   5       16.53       14.98     15.19 o
  -9  -5   5      515.80      473.25     33.41 o
  -8  -5   5      174.58      202.40     22.87 o
  -7  -5   5      107.11       92.31     16.73 o
  -6  -5   5      285.97      280.34     21.28 o
  -5  -5   5     1372.04     1356.02     41.94 o
  -4  -5   5      766.80      813.66     27.12 o
  -3  -5   5      127.33      142.79      7.58 o
  -2  -5   5      171.60      183.22      9.38 o
  -1  -5   5      725.43      762.49     27.48 o
   0  -5   5     2433.22     2485.08     35.49 o
   1  -5   5     2381.71     2359.01     35.87 o
   2  -5   5      183.02      201.47      9.72 o
   3  -5   5        3.34        5.88      6.00 o
   4  -5   5      302.91      280.66     15.13 o
   5  -5   5      430.97      397.39     18.98 o
   6  -5   5       31.26       14.22     12.91 o
   7  -5   5       89.24       99.08     19.00 o
   8  -5   5       50.87       45.97     18.36 o
   9  -5   5      294.32      296.27     30.33 o
  -9  -4   5      108.15      114.79     29.98 o
  -8  -4   5       84.47       57.39     16.93 o
  -7  -4   5      249.27      255.03     22.20 o
  -6  -4   5     1162.35     1139.74     39.50 o
  -5  -4   5      774.91      748.61     29.21 o
  -4  -4   5     1080.92     1145.58     25.97 o
  -3  -4   5      129.51      149.88      7.96 o
  -2  -4   5       79.56       81.32      6.24 o
  -1  -4   5      813.14      841.44     15.37 o
   0  -4   5     2066.93     2137.14     33.70 o
   1  -4   5     1092.74     1014.41     17.24 o
   2  -4   5      533.18      514.00     12.73 o
   3  -4   5      270.07      274.19     13.66 o
   4  -4   5      521.48      475.54     19.85 o
   5  -4   5      603.03      637.13     26.41 o
   6  -4   5      485.70      479.37     29.28 o
   7  -4   5      297.79      282.58     20.88 o
   8  -4   5       59.89       82.50     27.50 o
   9  -4   5      340.04      469.31     33.38 o
  -8  -3   5       58.17       32.20     22.02 o
  -7  -3   5       49.64       59.59     15.35 o
  -6  -3   5      491.53      497.23     26.30 o
  -5  -3   5     1963.22     1873.35     38.91 o
  -4  -3   5     1077.81     1092.01     21.71 o
  -3  -3   5     1042.45     1118.60     20.03 o
  -2  -3   5      203.40      207.21      7.97 o
  -1  -3   5      755.97      798.65     16.77 o
   0  -3   5      368.04      423.36     10.63 o
   1  -3   5       80.29       77.99      4.74 o
   2  -3   5      116.39      133.90      6.39 o
   3  -3   5      926.73      816.42     18.14 o
   4  -3   5     1838.13     1717.85     38.24 o
   5  -3   5     1442.27     1359.57     49.65 o
   6  -3   5      584.08      576.36     23.86 o
   7  -3   5       18.28       22.08     16.28 o
   8  -3   5       58.51       41.63     13.48 o
   9  -3   5      223.71      239.33     25.06 o
  10  -3   5       91.23       83.17     22.52 o
  -7  -2   5       11.96        5.02     17.59 o
  -6  -2   5      121.23      117.45     16.16 o
  -5  -2   5      214.57      255.67     20.70 o
  -4  -2   5      466.67      450.93     20.34 o
  -3  -2   5      683.17      741.61     20.67 o
  -2  -2   5     1917.82     2017.74     40.46 o
  -1  -2   5     2469.13     2437.49     72.12 o
   0  -2   5     2922.21     3009.25     53.75 o
   1  -2   5        1.84       13.68      2.48 o
   2  -2   5      298.77      325.22      9.01 o
   3  -2   5      368.04      388.46     12.79 o
   4  -2   5      817.56      753.44     21.92 o
   5  -2   5     3306.14     3192.31     59.74 o
   6  -2   5      502.58      505.76     21.35 o
   7  -2   5      315.02      326.78     29.62 o
   8  -2   5       20.66       25.96     11.18 o
   9  -2   5       98.60      119.09     16.89 o
  10  -2   5       46.74       42.76     18.42 o
  11  -2   5        8.98       -8.36     24.11 o
  -9  -1   5      425.01      303.16     43.75 o
  -8  -1   5      412.99      376.50     42.54 o
  -7  -1   5        6.34        5.17     18.24 o
  -5  -1   5      901.54      846.14     46.69 o
  -4  -1   5       91.66      100.97      7.44 o
  -3  -1   5      598.58      652.04     14.20 o
  -2  -1   5      107.58      114.69      4.72 o
  -1  -1   5     1443.40     1477.17     50.78 o
   0  -1   5     1809.34     1755.69     54.70 o
   1  -1   5     1651.72     1591.80     27.45 o
   2  -1   5     1550.28     1672.88     22.92 o
   3  -1   5      294.49      294.18      9.08 o
   4  -1   5       36.02       63.85      6.62 o
   5  -1   5     1456.84     1380.36     32.20 o
   6  -1   5      132.00      144.32     12.31 o
   7  -1   5      345.28      340.66     18.36 o
   8  -1   5      360.56      356.36     24.92 o
   9  -1   5      450.74      525.55     31.97 o
  10  -1   5      252.11      296.61     22.98 o
  11  -1   5        0.13      -15.77     21.73 o
  -8   0   5       86.45       72.42     27.09 o
  -7   0   5       51.63       24.96     22.23 o
  -6   0   5      889.34     1012.95     57.02 o
  -5   0   5     1604.43     1564.75     66.31 o
  -4   0   5      636.51      694.27     37.89 o
  -3   0   5        1.48        0.50      4.37 o
  -2   0   5       98.40      113.73      9.01 o
  -1   0   5     1134.52     1125.30     45.03 o
   0   0   5     3113.78     3192.65     86.71 o
   1   0   5     2036.60     1966.39     27.06 o
   2   0   5     1826.04     1769.19     26.10 o
   3   0   5      495.30      433.03     13.39 o
   4   0   5      666.69      526.34     16.41 o
   5   0   5      138.42       93.50      8.96 o
   6   0   5       94.07      118.19     10.66 o
   7   0   5      133.59      150.13     13.01 o
   8   0   5      463.49      471.15     22.45 o
   9   0   5      289.64      363.98     23.32 o
  10   0   5      483.48      547.39     28.29 o
  11   0   5       25.12       30.98     18.34 o
  -8   1   5       48.78       26.94     25.72 o
  -7   1   5        0.62      -17.08     18.66 o
  -6   1   5      252.54      251.98     33.34 o
  -5   1   5     1321.17     1359.53     63.91 o
  -4   1   5     1288.41     1209.84     54.68 o
  -3   1   5      927.15      979.67     27.38 o
  -2   1   5       20.24        6.81      4.07 o
  -1   1   5     1308.74     1356.66     19.91 o
   0   1   5     1890.17     2069.18     27.05 o
   1   1   5       39.44       39.35      3.87 o
   2   1   5      132.66      167.61      5.28 o
   3   1   5      912.09      800.50     25.16 o
   4   1   5     3911.17     3588.64     58.90 o
   5   1   5     3402.46     3023.80    134.76 o
   6   1   5      603.67      576.77     29.35 o
   7   1   5       84.68       64.17     18.43 o
   8   1   5       15.15       17.45      9.10 o
   9   1   5       32.97       50.29     12.21 o
  10   1   5      566.12      614.20     28.59 o
  11   1   5      299.30      348.61     24.66 o
  12   1   5        6.38       24.51     21.82 o
  -7   2   5       64.21       46.11     27.53 o
  -6   2   5      178.26      172.55     32.18 o
  -5   2   5      290.63      286.88     34.48 o
  -4   2   5      332.64      384.80     34.03 o
  -3   2   5       57.52       68.24      8.96 o
  -2   2   5     1000.83     1044.30     31.62 o
  -1   2   5     2498.26     2479.58     37.93 o
   0   2   5     3177.79     3305.29     41.41 o
   1   2   5      549.26      560.62     11.32 o
   2   2   5      114.02      146.50      5.81 o
   3   2   5      258.31      262.44      8.08 o
   4   2   5      987.91      908.45     16.37 o
   5   2   5     1730.90     1547.13     40.94 o
   6   2   5      717.38      661.47     60.03 o
   7   2   5      173.71      157.66     19.60 o
   8   2   5      301.29      275.01     20.59 o
   9   2   5      240.54      268.71     30.16 o
  10   2   5      306.63      340.20     48.52 o
  11   2   5       35.51       76.55     15.74 o
  12   2   5        0.16       40.63     20.16 o
  -7   3   5      462.22      372.79     50.08 o
  -6   3   5      171.52      143.14     33.93 o
  -5   3   5      566.29      586.13     49.53 o
  -4   3   5       90.74       79.17     23.27 o
  -3   3   5        3.47      -12.68      9.14 o
  -2   3   5       26.20        3.13      7.98 o
  -1   3   5     3457.46     3563.40     52.14 o
   0   3   5     4593.38     4580.66     63.13 o
   1   3   5      492.41      455.04     12.25 o
   2   3   5     1608.99     1659.93     26.80 o
   3   3   5        8.88       20.48      3.99 o
   4   3   5      395.21      372.71     13.61 o
   5   3   5      834.63      837.42     22.93 o
   6   3   5       96.28       53.38     17.67 o
   7   3   5      393.75      355.43     21.73 o
   8   3   5     1306.58     1211.75     42.61 o
   9   3   5      569.00      641.56     26.20 o
  10   3   5      191.56      232.18     19.39 o
  11   3   5       17.98      -12.06     11.81 o
  12   3   5       16.44       26.40     20.61 o
  -6   4   5      432.81      465.21     37.07 o
  -5   4   5     1281.67     1171.66     50.73 o
  -4   4   5      464.40      458.24     31.30 o
  -3   4   5       94.09       85.08     17.19 o
  -2   4   5       72.53       71.56     24.20 o
  -1   4   5        8.67        6.89      6.19 o
   0   4   5     3241.95     3419.22     45.80 o
   1   4   5      471.97      435.11     15.54 o
   2   4   5     2195.40     2179.50     30.86 o
   3   4   5      784.98      785.65     15.60 o
   4   4   5      964.18      905.64     25.99 o
   5   4   5     1885.48     1832.97     27.91 o
   6   4   5       14.75       15.04      5.31 o
   7   4   5       15.37       20.42     10.63 o
   8   4   5      116.00       68.63     15.31 o
   9   4   5     1362.43     1364.07     63.17 o
  10   4   5      595.56      694.06     29.09 o
  11   4   5       97.74      132.06     17.93 o
  12   4   5       27.98       23.77     20.84 o
  13   4   5       43.06       28.25     32.75 o
  -6   5   5       60.78       68.21     24.62 o
  -5   5   5      889.84      910.27     48.08 o
  -4   5   5     1265.23     1332.54     53.92 o
  -3   5   5      188.94      212.11     24.01 o
  -2   5   5     1068.12     1122.38     47.88 o
  -1   5   5        0.85        7.39     10.78 o
   0   5   5       43.97       46.77      6.61 o
   1   5   5      400.73      405.38     14.45 o
   2   5   5      421.07      438.30     20.25 o
   3   5   5     1107.10     1146.24     22.73 o
   4   5   5     3038.57     2927.90     43.92 o
   5   5   5     2504.46     2338.00     37.38 o
   6   5   5        2.47       -4.59      3.94 o
   7   5   5       30.83       19.59      6.54 o
   8   5   5      109.93       99.12     16.51 o
   9   5   5      291.06      300.42     40.32 o
  10   5   5     1000.73     1004.37     44.06 o
  11   5   5       66.46      100.65     16.41 o
  12   5   5       46.59       90.17     73.44 o
  13   5   5       29.33       33.04     26.52 o
  -5   6   5      139.64      151.76     29.27 o
  -4   6   5      502.09      466.30     37.41 o
  -3   6   5       37.59       35.86     17.73 o
  -2   6   5      665.28      653.99     37.54 o
  -1   6   5     1809.83     1817.26     59.80 o
   0   6   5      323.28      328.49     24.93 o
   1   6   5      459.26      454.56     16.85 o
   2   6   5       88.15       91.87     11.12 o
   3   6   5      170.31      195.27     13.96 o
   4   6   5      713.86      674.01     23.56 o
   5   6   5     3050.67     2938.61     45.18 o
   6   6   5      633.95      594.01     15.95 o
   7   6   5       11.22       12.45      8.40 o
   8   6   5     1144.85     1136.64     34.46 o
   9   6   5       50.95       79.99     18.05 o
  10   6   5      126.44      129.22     22.11 o
  11   6   5       18.16       16.30     17.56 o
  12   6   5        0.20        0.68     21.99 o
  13   6   5      323.54      398.34     62.54 o
  -4   7   5        5.97       35.69     21.75 o
  -3   7   5        3.76       -4.66     22.54 o
  -2   7   5      324.30      300.47     29.81 o
  -1   7   5     1291.31     1265.91     52.00 o
   0   7   5     2133.51     2135.45     67.42 o
   1   7   5      617.80      570.98     32.63 o
   2   7   5        3.31        4.41     11.54 o
   3   7   5        7.36       17.89      9.34 o
   4   7   5      718.27      689.98     28.72 o
   5   7   5      461.98      383.42     19.78 o
   6   7   5     1444.17     1376.84     37.53 o
   7   7   5        3.15        4.15      8.04 o
   8   7   5      432.00      438.61     15.34 o
   9   7   5      341.57      325.72     26.81 o
  10   7   5      544.91      503.81     62.94 o
  11   7   5       29.30       11.48     18.20 o
  12   7   5        2.92       27.95     21.54 o
  13   7   5      121.76      177.34     60.35 o
  -3   8   5        2.94      -13.30     18.00 o
  -2   8   5      105.90      110.11     24.71 o
  -1   8   5      213.89      192.21     26.40 o
   0   8   5      386.20      347.30     30.83 o
   1   8   5      363.56      350.71     28.79 o
   2   8   5      472.90      473.70     41.53 o
   3   8   5      657.10      679.78     38.03 o
   4   8   5     1444.22     1395.39     39.58 o
   5   8   5      261.53      278.60     18.90 o
   6   8   5        0.34       -5.26      9.30 o
   7   8   5      257.49      257.67     20.84 o
   8   8   5       39.03       35.27     13.64 o
   9   8   5      449.13      436.63     25.28 o
  10   8   5      962.73     1013.22     47.46 o
  11   8   5      102.75      147.84     38.79 o
  12   8   5        0.44      -10.42     19.01 o
  -2   9   5      125.36       78.53     25.96 o
  -1   9   5      308.12      293.56     33.82 o
   0   9   5      397.78      444.11     51.94 o
   1   9   5        8.33       21.96     16.27 o
   2   9   5      202.60      162.36     23.91 o
   3   9   5      386.10      356.51     29.68 o
   4   9   5     1262.78     1242.75     50.22 o
   5   9   5      608.97      584.52     29.14 o
   6   9   5      219.26      221.64     20.48 o
   7   9   5       22.57       33.86     13.58 o
   8   9   5      399.57      402.78     33.52 o
   9   9   5      119.84      139.52     18.04 o
  10   9   5      251.71      227.95     22.36 o
  11   9   5       17.10       -4.21     20.14 o
  12   9   5       72.07       67.39     42.44 o
   0  10   5      486.49      567.06    108.34 o
   1  10   5       54.99       34.75     28.27 o
   2  10   5       82.78       82.94     22.18 o
   3  10   5       85.97      107.71     25.00 o
   4  10   5      603.71      568.84     60.97 o
   5  10   5      544.64      589.09     37.34 o
   6  10   5      950.00      852.32     43.18 o
   7  10   5      135.95      126.91     18.49 o
   8  10   5      249.77      247.74     22.36 o
   9  10   5      451.75      474.24     41.47 o
  10  10   5       40.62       51.76     20.04 o
  11  10   5        0.21       26.96     31.42 o
   1  11   5      267.98      181.17     33.28 o
   2  11   5       80.92      111.44     25.88 o
   3  11   5      166.49      182.51     30.51 o
   4  11   5      582.30      525.90     39.50 o
   5  11   5       12.21      -10.10     25.00 o
   6  11   5       27.15       25.52     19.61 o
   7  11   5       73.73       75.61     21.50 o
   8  11   5      695.30      690.77     42.56 o
   9  11   5      803.89      833.88     61.31 o
  10  11   5      288.00      245.60     44.86 o
  11  11   5       17.78       24.76     34.86 o
   3  12   5      398.77      387.91     38.73 o
   4  12   5      525.67      497.75     41.42 o
   5  12   5      153.29      199.29     44.21 o
   6  12   5       23.36       13.74     21.55 o
   7  12   5        3.78        9.21     20.26 o
   8  12   5      462.05      504.41     39.52 o
   9  12   5      660.90      671.55     68.00 o
  -5 -11   6      356.85      331.68     44.32 o
  -4 -11   6      389.71      485.55     50.04 o
  -3 -11   6      966.43     1066.26     68.78 o
  -2 -11   6      137.77      161.15     35.49 o
  -1 -11   6       12.30       26.96     26.45 o
   0 -11   6        1.86        7.12     24.24 o
  -7 -10   6       58.01       50.48     21.16 o
  -6 -10   6        4.04       19.66     24.09 o
  -5 -10   6        5.06       -3.06     20.58 o
  -4 -10   6      638.36      657.30     51.26 o
  -3 -10   6      307.72      360.53     24.67 o
  -2 -10   6      322.97      350.74     23.90 o
  -1 -10   6      311.53      326.77     22.57 o
   0 -10   6      228.59      246.66     20.75 o
   1 -10   6      480.21      494.25     67.64 o
   2 -10   6      123.03      136.40     18.41 o
  -7  -9   6      323.30      325.53     43.19 o
  -6  -9   6      187.84      207.36     25.20 o
  -5  -9   6       66.14       75.01     24.85 o
  -4  -9   6      646.06      652.54     30.90 o
  -3  -9   6      426.06      461.90     25.94 o
  -2  -9   6       89.11       83.80     19.92 o
  -1  -9   6      160.14      181.05     17.33 o
   0  -9   6      256.54      239.53     19.55 o
   1  -9   6     1528.11     1470.12     49.85 o
   2  -9   6      470.23      448.98     26.30 o
   3  -9   6       44.06       56.53     14.21 o
   4  -9   6       12.27       21.18     11.84 o
  -8  -8   6      225.46      214.00     26.40 o
  -7  -8   6       49.68       58.10     22.79 o
  -6  -8   6      282.23      317.21     53.41 o
  -5  -8   6      543.37      454.43     37.73 o
  -4  -8   6      794.04      910.08     50.56 o
  -3  -8   6     1003.44     1013.60     57.75 o
  -2  -8   6       11.63        1.91      7.51 o
  -1  -8   6       97.40       65.72     11.82 o
   0  -8   6      403.75      414.23     23.21 o
   1  -8   6     1041.25     1048.36     62.59 o
   2  -8   6      693.88      706.55     31.23 o
   3  -8   6      206.81      219.27     19.35 o
   4  -8   6       55.22       63.09     13.97 o
   5  -8   6       74.04       95.11     29.94 o
  -8  -7   6        3.34       32.02     18.30 o
  -7  -7   6       17.16       12.64     14.99 o
  -6  -7   6       27.55       38.46     14.97 o
  -5  -7   6      928.05      917.35     48.35 o
  -4  -7   6     1589.56     1649.12     46.99 o
  -3  -7   6     1963.49     2101.87     53.78 o
  -2  -7   6      113.50      135.61     16.20 o
  -1  -7   6        4.85        6.82      7.87 o
   0  -7   6       24.48       14.93      8.03 o
   1  -7   6      361.18      360.10     17.72 o
   2  -7   6      187.38      170.56     13.80 o
   3  -7   6      209.62      200.86     22.74 o
   4  -7   6      358.16      343.43     44.47 o
   5  -7   6     1216.50     1213.56     41.41 o
   6  -7   6       38.23       37.93     15.34 o
   7  -7   6       48.81       82.49     22.54 o
  -8  -6   6      974.05      988.12     44.69 o
  -7  -6   6      436.40      416.99     31.03 o
  -6  -6   6       35.09       29.42     14.03 o
  -5  -6   6      198.06      195.98     18.58 o
  -4  -6   6      148.12      139.74     19.40 o
  -3  -6   6     1629.81     1667.66     44.71 o
  -2  -6   6      569.87      624.20     24.88 o
  -1  -6   6     1766.43     1865.65     37.58 o
   0  -6   6      582.86      578.33     19.71 o
   1  -6   6      354.84      368.86     19.84 o
   2  -6   6       78.60       79.18     10.07 o
   3  -6   6        2.75       -0.90      5.68 o
   4  -6   6        0.61       -0.98     10.33 o
   5  -6   6      865.14      876.49     32.62 o
   6  -6   6      743.18      712.09     77.77 o
   7  -6   6      132.46      147.77     20.80 o
   8  -6   6       11.91       31.00     15.17 o
  -9  -5   6      728.95      757.93     56.10 o
  -8  -5   6      600.90      562.46     34.40 o
  -7  -5   6      308.21      342.41     42.39 o
  -6  -5   6        6.85       -9.26     11.44 o
  -5  -5   6       70.58       71.45     13.25 o
  -4  -5   6      237.90      236.63     21.32 o
  -3  -5   6     1988.99     2159.68     72.69 o
  -2  -5   6       49.78       62.97      7.06 o
  -1  -5   6      882.25      883.49     17.40 o
   0  -5   6      214.05      229.37     10.46 o
   1  -5   6     1199.54     1284.32     36.01 o
   2  -5   6      736.10      691.58     19.06 o
   3  -5   6      142.65      144.56     15.90 o
   4  -5   6       22.63       25.43     12.45 o
   5  -5   6       23.16        5.83      8.67 o
   6  -5   6      825.50      840.12     34.34 o
   7  -5   6      225.22      247.52     25.63 o
   8  -5   6       13.39        3.00     13.03 o
  -9  -4   6      327.32      234.71     36.95 o
  -8  -4   6      154.54      138.71     21.68 o
  -7  -4   6      137.62      145.82     19.26 o
  -6  -4   6      243.01      250.31     20.32 o
  -5  -4   6     1542.02     1590.88     46.22 o
  -4  -4   6     1656.08     1681.83     35.50 o
  -3  -4   6      348.15      396.44     12.40 o
  -2  -4   6      210.56      223.37      9.72 o
  -1  -4   6        7.84        6.55      4.23 o
   0  -4   6      597.69      644.59     15.23 o
   1  -4   6     2894.40     2694.52     97.36 o
   2  -4   6     3772.40     3674.10     44.89 o
   3  -4   6       51.49       41.24      5.59 o
   4  -4   6        1.06       -2.03      5.90 o
   5  -4   6      168.90      161.84     39.36 o
   6  -4   6      111.03      104.22     16.07 o
   7  -4   6      416.59      402.65     27.27 o
   8  -4   6        9.35        6.18     13.71 o
   9  -4   6      138.06      228.26     27.11 o
  -8  -3   6      116.29       64.98     26.03 o
  -7  -3   6        0.90      -11.86     13.03 o
  -6  -3   6        6.01        2.08     10.69 o
  -5  -3   6     1060.22     1016.06     35.08 o
  -4  -3   6     1650.08     1732.46     35.16 o
  -3  -3   6     1493.06     1538.09     23.72 o
  -2  -3   6      473.64      516.46     12.06 o
  -1  -3   6      207.73      202.18     10.52 o
   0  -3   6      412.27      413.02     18.82 o
   1  -3   6      315.45      315.00      8.96 o
   2  -3   6      787.13      813.93     17.54 o
   3  -3   6      128.47      135.64      7.10 o
   4  -3   6        0.94        1.69      6.03 o
   5  -3   6     2805.86     2670.34     54.24 o
   6  -3   6      638.08      643.80     26.06 o
   7  -3   6      287.01      290.76     22.78 o
   8  -3   6        3.60        2.07     12.40 o
   9  -3   6       15.25       20.62     17.38 o
  10  -3   6      102.69      114.65     22.37 o
  -6  -2   6       15.59       29.54     13.48 o
  -5  -2   6      377.82      370.14     22.23 o
  -4  -2   6      477.18      480.53     21.82 o
  -3  -2   6      606.19      624.03     21.54 o
  -2  -2   6      610.27      600.61     17.61 o
  -1  -2   6     1313.66     1352.59     50.31 o
   0  -2   6     1889.56     1954.64     32.89 o
   1  -2   6      861.65      844.39     17.17 o
   2  -2   6      147.50      155.30      6.61 o
   3  -2   6       97.03      110.63      6.60 o
   4  -2   6       46.07       38.45      6.58 o
   5  -2   6     1603.62     1452.00     36.25 o
   6  -2   6      194.43      217.52     14.97 o
   7  -2   6      652.62      651.21     26.23 o
   8  -2   6       43.18       49.60     17.01 o
   9  -2   6       35.88       26.08     23.78 o
  10  -2   6      206.94      231.37     25.44 o
  -8  -1   6      463.58      414.19     45.22 o
  -7  -1   6      585.27      598.29     46.57 o
  -6  -1   6       93.10       76.07     20.39 o
  -5  -1   6      160.25      162.08     26.85 o
  -4  -1   6      259.54      259.26     12.97 o
  -3  -1   6      403.82      437.26     15.60 o
  -2  -1   6       48.79       51.98      4.42 o
  -1  -1   6      892.51      960.52     41.17 o
   0  -1   6     3524.33     3470.89     96.48 o
   1  -1   6     2834.14     2718.56     77.55 o
   2  -1   6      362.12      288.68      8.51 o
   3  -1   6        1.11        2.14      2.90 o
   4  -1   6      123.24      141.88      7.43 o
   5  -1   6      828.97      740.51     22.54 o
   6  -1   6      198.78      161.76     15.55 o
   7  -1   6      434.71      423.68     20.37 o
   8  -1   6      234.77      250.44     25.72 o
   9  -1   6       76.27       76.98     14.07 o
  10  -1   6      354.01      494.57     32.26 o
  11  -1   6      142.77      182.54     30.56 o
  -8   0   6      334.21      334.28     44.30 o
  -7   0   6      351.39      358.30     40.09 o
  -6   0   6      436.29      403.65     37.85 o
  -5   0   6      920.06      891.06     49.00 o
  -4   0   6     1155.14     1244.94     64.75 o
  -3   0   6      507.13      544.49     17.37 o
  -2   0   6       64.91       60.76      6.10 o
  -1   0   6        0.86        1.46      6.28 o
   0   0   6      171.01      163.56     16.51 o
   1   0   6     6093.75     6164.89     76.18 o
   2   0   6     1241.66     1146.71     22.71 o
   3   0   6     2221.01     2127.25     32.20 o
   4   0   6      401.92      393.92     16.02 o
   5   0   6      379.88      312.75     12.42 o
   6   0   6       41.37       28.37      7.69 o
   7   0   6      104.50       91.68     11.39 o
   8   0   6       16.15       21.02     13.40 o
   9   0   6      194.41      213.29     17.84 o
  10   0   6      404.24      436.30     29.71 o
  11   0   6      496.21      692.52     76.29 o
  -7   1   6        8.39       -6.78     21.58 o
  -6   1   6       66.12       65.60     24.64 o
  -5   1   6      559.52      521.31     41.40 o
  -3   1   6     1660.19     1786.18     44.92 o
  -2   1   6       17.30       20.45      4.65 o
  -1   1   6      337.44      336.05      9.10 o
   0   1   6       96.57       95.29      5.79 o
   1   1   6     1620.10     1717.89     25.75 o
   2   1   6      622.73      642.91     11.70 o
   3   1   6      204.73      176.77      6.74 o
   4   1   6      999.72      885.87     18.71 o
   5   1   6     1380.27     1275.76     30.15 o
   6   1   6     1254.74     1047.81     35.65 o
   7   1   6      219.08      262.02     15.68 o
   8   1   6       78.99       74.74     11.75 o
   9   1   6        0.40       -7.09      8.67 o
  10   1   6      161.02      194.80     18.91 o
  11   1   6       78.86      115.64     21.68 o
  12   1   6      103.61      153.70     36.95 o
  -7   2   6       44.03       60.57     29.81 o
  -6   2   6      103.56       70.31     27.47 o
  -5   2   6      742.98      686.59     50.97 o
  -4   2   6      847.42      864.46     51.68 o
  -3   2   6     1982.17     1995.74     54.41 o
  -2   2   6       24.21       20.37      7.66 o
  -1   2   6       91.70       94.13      9.25 o
   0   2   6     1830.79     1910.84     27.59 o
   1   2   6     1362.82     1285.08     19.88 o
   2   2   6      402.30      395.30     14.02 o
   3   2   6       44.06       49.14      4.49 o
   4   2   6       15.17       17.66      4.64 o
   5   2   6     3185.10     2984.67     44.83 o
   6   2   6     1680.63     1510.67     43.05 o
   7   2   6      314.99      283.25     24.81 o
   8   2   6        7.90       17.95     15.65 o
   9   2   6      139.09      139.64     23.93 o
  10   2   6      249.07      244.24     20.00 o
  11   2   6      166.81      194.20     33.55 o
  12   2   6        6.33        0.74     17.11 o
  -6   3   6       37.88       30.08     18.53 o
  -5   3   6      485.67      464.45     46.66 o
  -4   3   6      101.64      111.58     46.79 o
  -3   3   6        2.49        0.86     11.10 o
  -2   3   6      953.25     1015.81     36.89 o
  -1   3   6       66.00       63.69      7.52 o
   0   3   6     2391.09     2417.08     45.92 o
   1   3   6     2822.75     2942.35     43.75 o
   2   3   6      914.17      836.93     13.47 o
   3   3   6        0.57        3.30      3.28 o
   4   3   6        1.33        1.31      3.54 o
   5   3   6     1219.38     1142.03     20.56 o
   6   3   6      486.82      416.68     22.56 o
   7   3   6      636.73      663.80     56.38 o
   8   3   6       43.23       56.21     15.24 o
   9   3   6      438.37      409.70     21.65 o
  10   3   6      817.52      805.36     31.67 o
  11   3   6      101.99      149.90     21.51 o
  12   3   6        0.98        3.91     16.04 o
  -6   4   6       97.72      107.55     25.73 o
  -5   4   6      525.85      483.68     47.15 o
  -4   4   6      928.60      950.20     43.57 o
  -3   4   6      118.17      136.96     20.03 o
  -2   4   6       98.90       90.80     16.13 o
  -1   4   6      512.35      522.85     27.41 o
   0   4   6        0.77        2.22      6.25 o
   1   4   6     1956.26     1984.03     39.02 o
   2   4   6      487.19      482.93     13.94 o
   3   4   6      923.50      909.74     17.50 o
   4   4   6      543.65      514.40     13.10 o
   5   4   6     2911.98     2756.08     42.66 o
   6   4   6      106.20       92.82      8.52 o
   7   4   6        3.29        4.00      9.88 o
   8   4   6        6.24       -4.88     10.31 o
   9   4   6      217.07      240.99     22.97 o
  10   4   6      485.71      480.82     24.92 o
  11   4   6      528.88      513.44     33.27 o
  12   4   6       25.71       52.61     31.13 o
  13   4   6       39.22       24.38     28.86 o
  -5   5   6      165.25      171.37     27.86 o
  -4   5   6      676.72      654.89     40.93 o
  -3   5   6      800.71      834.55     41.98 o
  -2   5   6      300.88      292.42     25.70 o
  -1   5   6      199.60      207.54     22.30 o
   0   5   6      215.08      283.49     33.70 o
   1   5   6     1030.95     1024.80     37.20 o
   2   5   6       13.13        4.19      6.08 o
   3   5   6      250.22      258.84     10.19 o
   4   5   6      832.06      757.91     18.20 o
   5   5   6     1370.48     1295.93     25.62 o
   6   5   6     2830.76     2621.30     42.30 o
   7   5   6       36.07       37.75      5.76 o
   8   5   6       33.77       37.40     13.65 o
   9   5   6       70.91       91.96     18.06 o
  10   5   6      168.94      211.99     24.38 o
  11   5   6      505.84      536.84     28.34 o
  12   5   6       54.13       74.68     26.14 o
  13   5   6       59.42      185.14     42.06 o
  -4   6   6      172.81      148.91     27.88 o
  -3   6   6      333.26      342.57     32.27 o
  -2   6   6      431.96      424.62     43.61 o
  -1   6   6      587.12      551.82     72.88 o
   0   6   6      549.36      545.36     31.58 o
   1   6   6     1937.33     1969.13     58.70 o
   2   6   6       34.75       36.07     15.01 o
   3   6   6       18.67       14.79      9.63 o
   4   6   6      164.92      172.16     10.02 o
   5   6   6      571.77      551.90     15.86 o
   6   6   6     1332.67     1241.24     25.82 o
   7   6   6     1989.51     1901.48     35.12 o
   8   6   6       22.25       28.84      7.17 o
   9   6   6       45.36       35.95     15.92 o
  10   6   6      195.02      199.80     24.62 o
  11   6   6      103.13      115.49     34.02 o
  12   6   6        0.15        2.55     16.59 o
  -3   7   6       18.30       -4.96     18.73 o
  -2   7   6       22.38       22.73     17.80 o
  -1   7   6      232.16      243.17     33.28 o
   0   7   6     1951.69     2024.25     93.13 o
   1   7   6     2319.18     2410.96     70.40 o
   2   7   6      382.89      418.88     28.00 o
   3   7   6       59.72       86.49     18.90 o
   4   7   6        2.39      -10.76      9.37 o
   5   7   6      239.51      227.81     18.61 o
   6   7   6      218.19      198.78     11.98 o
   7   7   6      551.73      548.52     16.43 o
   8   7   6      804.33      786.86     23.53 o
   9   7   6      314.50      298.71     18.48 o
  10   7   6      503.47      506.84     35.46 o
  11   7   6       45.87       45.02     22.00 o
  12   7   6        7.10       21.24     27.55 o
  -2   8   6       58.37       67.81     23.68 o
  -1   8   6       66.49       45.79     20.07 o
   0   8   6      413.03      434.04     48.58 o
   1   8   6     1078.68     1148.45     49.36 o
   2   8   6      147.62      166.40     22.82 o
   3   8   6      603.91      585.81     37.60 o
   4   8   6      513.56      538.52     58.78 o
   5   8   6      409.38      393.41     27.99 o
   6   8   6      627.09      579.11     33.01 o
   7   8   6       14.15       19.01     11.33 o
   8   8   6        4.57       -2.23     10.08 o
   9   8   6      601.78      616.91     31.44 o
  10   8   6      730.11      872.74     45.94 o
  11   8   6      390.48      537.47     54.60 o
  12   8   6       54.44       79.15     36.33 o
  -1   9   6       85.20       37.35     29.94 o
   0   9   6      129.23      119.97     25.69 o
   1   9   6      163.81      150.90     24.58 o
   2   9   6       74.18       72.25     20.10 o
   3   9   6      214.94      230.98     26.55 o
   4   9   6     1692.32     1511.25     68.54 o
   5   9   6      654.21      657.18     56.19 o
   6   9   6      452.75      485.46     32.75 o
   7   9   6       10.75        7.89     14.17 o
   8   9   6       98.19      107.52     23.60 o
   9   9   6      491.80      499.55     34.00 o
  10   9   6      256.19      238.88     26.99 o
  11   9   6      531.09      508.08     55.48 o
  12   9   6       32.37       55.74     35.07 o
   0  10   6      523.18      479.80     54.77 o
   1  10   6      624.39      648.07     44.43 o
   2  10   6        8.34       12.10     17.82 o
   3  10   6       26.78       20.85     22.90 o
   4  10   6      149.40      172.82     26.02 o
   5  10   6      997.18      950.95     46.76 o
   6  10   6      738.86      812.81     43.48 o
   7  10   6      253.44      221.34     26.75 o
   8  10   6       85.01       84.43     35.09 o
   9  10   6      455.44      440.54     35.15 o
  10  10   6        4.61      -15.46     17.00 o
  11  10   6       75.93       75.71     37.79 o
   2  11   6      185.77      199.61     30.70 o
   3  11   6        8.87       -5.55     18.52 o
   4  11   6       30.43       13.75     19.19 o
   5  11   6      445.56      452.37     37.24 o
   6  11   6      337.56      320.32     32.85 o
   7  11   6       76.12       83.10     23.09 o
   8  11   6       33.94       47.07     39.24 o
   9  11   6      502.80      514.51     39.13 o
  10  11   6      282.59      272.58     31.48 o
   5  12   6      310.77      316.47     35.53 o
   6  12   6       59.92       65.35     24.86 o
   7  12   6        0.35       -3.58     18.67 o
   8  12   6       12.95       22.12     21.41 o
  -2 -11   7      220.91      269.88     40.87 o
  -5 -10   7       30.15       63.84     26.81 o
  -4 -10   7       10.22      -14.01     11.23 o
  -3 -10   7      897.84      875.62     59.33 o
  -2 -10   7      718.32      824.98     36.60 o
  -1 -10   7      232.54      278.66     22.67 o
   0 -10   7       74.67       65.03     17.84 o
   1 -10   7       23.31       15.82     12.97 o
   2 -10   7      290.92      299.38     25.12 o
  -6  -9   7      148.63      190.35     29.28 o
  -5  -9   7        3.00       -3.67     20.23 o
  -4  -9   7       38.76       22.90     12.30 o
  -3  -9   7      255.84      276.12     22.91 o
  -2  -9   7     1127.29     1183.65     42.09 o
  -1  -9   7       55.91       57.00     13.37 o
   0  -9   7      131.75      141.23     17.40 o
   1  -9   7      263.81      257.64     52.62 o
   2  -9   7      531.26      492.04     28.41 o
   3  -9   7       67.98       27.80     13.20 o
   4  -9   7       15.48       19.51     12.67 o
  -7  -8   7      629.62      569.83     36.05 o
  -6  -8   7      524.04      559.40     33.90 o
  -5  -8   7       11.77       10.91     18.07 o
  -4  -8   7      500.62      514.41     28.23 o
  -3  -8   7      436.40      494.94     26.59 o
  -2  -8   7      403.85      393.20     23.82 o
  -1  -8   7        5.77       -0.88      8.13 o
   0  -8   7        0.85       -7.85      8.00 o
   1  -8   7      316.36      333.47     22.28 o
   2  -8   7     1014.80      985.94     39.10 o
   3  -8   7      699.85      672.72     32.12 o
   4  -8   7        1.60       -2.30     10.17 o
   5  -8   7      108.69      130.11     18.98 o
  -7  -7   7       10.86        2.88     15.59 o
  -6  -7   7       31.63       20.94     17.82 o
  -5  -7   7       29.37       15.33     15.90 o
  -4  -7   7      542.62      515.26     37.44 o
  -3  -7   7     2066.37     2212.97     57.37 o
  -2  -7   7      701.63      767.07     30.54 o
  -1  -7   7      232.34      250.27     18.36 o
   0  -7   7        2.40       -7.15      6.85 o
   1  -7   7       20.80       13.62     17.11 o
   2  -7   7      460.22      518.50     26.06 o
   3  -7   7      266.64      253.40     20.46 o
   4  -7   7       92.86       92.46     14.81 o
   5  -7   7       21.67       20.84      9.91 o
   6  -7   7      591.75      675.31     40.07 o
  -8  -6   7      429.36      419.49     32.75 o
  -7  -6   7      261.90      245.57     24.83 o
  -6  -6   7       87.09       65.63     15.72 o
  -5  -6   7      223.65      211.81     28.38 o
  -4  -6   7      144.91      125.30     19.17 o
  -3  -6   7      558.59      578.15     25.39 o
  -2  -6   7      184.87      201.19     15.82 o
  -1  -6   7      606.45      623.12     25.81 o
   0  -6   7      358.53      408.81     33.28 o
   1  -6   7      636.16      636.79     39.47 o
   2  -6   7     1061.94      986.20     34.55 o
   3  -6   7        0.35        4.74      6.93 o
   4  -6   7       14.07       16.97      7.96 o
   5  -6   7        5.82        8.29     12.58 o
   6  -6   7      241.87      247.38     36.28 o
   7  -6   7      777.81      898.04     68.45 o
  -8  -5   7     1152.83     1069.17     46.44 o
  -7  -5   7     1168.95     1117.55    145.91 o
  -6  -5   7      251.79      263.67     24.38 o
  -5  -5   7       15.51       -0.97     10.85 o
  -4  -5   7        1.47       -9.23     11.06 o
  -3  -5   7       33.58       24.08      8.56 o
  -2  -5   7      794.02      834.82     23.27 o
  -1  -5   7      996.92     1005.62     26.33 o
   0  -5   7      939.01      933.67     39.94 o
   1  -5   7      371.94      360.64     23.55 o
   2  -5   7     1334.44     1219.49     29.82 o
   3  -5   7       62.35       65.29     10.65 o
   4  -5   7        1.84       -0.15      5.70 o
   5  -5   7       30.36       24.22     10.25 o
   6  -5   7      185.34      199.26     17.73 o
   7  -5   7      318.93      345.28     36.28 o
   8  -5   7      234.49      276.69     27.61 o
  -8  -4   7      345.38      306.74     28.32 o
  -7  -4   7      703.95      658.25     61.00 o
  -6  -4   7       40.82       39.65     14.46 o
  -5  -4   7      508.34      515.96     25.99 o
  -4  -4   7      927.39      956.15     32.40 o
  -3  -4   7      907.22      967.86     26.28 o
  -2  -4   7      813.97      845.58     21.50 o
  -1  -4   7       19.81       11.78      4.78 o
   0  -4   7       60.68       46.66      7.20 o
   1  -4   7      187.90      213.68     12.75 o
   2  -4   7     1470.37     1359.79     26.67 o
   3  -4   7     3197.61     3066.06     50.45 o
   4  -4   7      558.17      510.46     23.19 o
   5  -4   7       98.85       88.51     11.63 o
   6  -4   7       29.11       20.61     11.35 o
   7  -4   7        8.99        7.85     13.06 o
   8  -4   7       87.60       86.48     19.07 o
   9  -4   7       59.98       57.34     19.37 o
  -7  -3   7      296.89      266.90     46.12 o
  -6  -3   7        0.47        2.99     11.82 o
  -5  -3   7       53.38       43.87     12.21 o
  -4  -3   7     1272.18     1312.36     29.34 o
  -3  -3   7     1438.21     1474.45     29.56 o
  -2  -3   7     1647.67     1714.54     31.41 o
  -1  -3   7      104.03      105.05     12.57 o
   0  -3   7      205.32      225.14     13.73 o
   1  -3   7      579.93      605.24     14.95 o
   2  -3   7     1324.55     1236.91     32.49 o
   3  -3   7      336.51      320.29     12.11 o
   4  -3   7      157.80      171.79     10.27 o
   5  -3   7      217.14      218.98     26.30 o
   6  -3   7      207.45      230.10     19.37 o
   7  -3   7      652.43      692.80     33.38 o
   8  -3   7      300.65      310.21     37.36 o
   9  -3   7       17.46       29.56     15.77 o
  10  -3   7       10.48       -9.73     16.37 o
  -8  -2   7      490.01      519.84     47.61 o
  -7  -2   7      235.47      180.87     29.52 o
  -6  -2   7       15.85        0.09     20.21 o
  -5  -2   7        8.00       -0.87     11.04 o
  -4  -2   7      303.42      311.46     19.05 o
  -3  -2   7     1227.27     1229.46     33.60 o
  -2  -2   7     1616.65     1678.95     64.31 o
  -1  -2   7       91.80       86.46     15.39 o
   0  -2   7      361.45      336.38     12.86 o
   1  -2   7     1920.72     1882.64     32.73 o
   2  -2   7      295.37      272.98     10.07 o
   3  -2   7      128.59      131.23      7.80 o
   4  -2   7        4.64        3.73      4.23 o
   5  -2   7      638.83      655.69     18.72 o
   6  -2   7      755.86      709.41     30.08 o
   7  -2   7     1516.23     1468.94     47.32 o
   8  -2   7       46.56      102.62     19.94 o
   9  -2   7       47.03       57.53     24.13 o
  10  -2   7        4.94       -7.69     14.43 o
  -7  -1   7      378.23      320.36     37.62 o
  -6  -1   7      312.34      337.89     34.16 o
  -5  -1   7       47.66       32.58     12.80 o
  -4  -1   7      534.01      517.33     24.92 o
  -3  -1   7      278.55      311.97     39.33 o
  -2  -1   7      115.75       99.36     19.55 o
  -1  -1   7      162.37      171.24     20.59 o
   0  -1   7      428.50      385.69     25.55 o
   1  -1   7     3646.01     3568.16    100.83 o
   2  -1   7     1664.73     1550.83     25.02 o
   3  -1   7      281.10      285.67     10.44 o
   4  -1   7       48.48       42.72      5.35 o
   5  -1   7        3.35       -0.93      4.06 o
   6  -1   7      360.73      334.59     16.95 o
   7  -1   7      531.49      527.80     46.82 o
   8  -1   7      266.69      277.18     36.75 o
   9  -1   7      119.88      132.48     35.39 o
  10  -1   7      209.87      269.08     26.05 o
  11  -1   7       57.89       63.94     20.33 o
  -7   0   7      318.67      253.18     37.16 o
  -6   0   7      131.01       70.28     24.09 o
  -5   0   7      480.06      453.82     37.18 o
  -4   0   7      732.69      747.40     30.99 o
  -3   0   7     2323.51     2390.07     49.25 o
  -2   0   7       98.18      103.67     12.69 o
  -1   0   7       15.74       15.65     11.08 o
   0   0   7        2.45       -6.29      6.21 o
   1   0   7      906.26      846.32     14.75 o
   2   0   7     1421.20     1292.29     25.35 o
   3   0   7     1794.01     1765.61     33.50 o
   4   0   7      441.46      428.16     15.37 o
   5   0   7      287.89      269.92     10.38 o
   6   0   7      921.09      906.09     26.14 o
   7   0   7       41.40       63.16     11.99 o
   8   0   7        0.23       -1.77      9.73 o
   9   0   7       49.11       63.26     15.42 o
  10   0   7      287.69      371.98     28.37 o
  11   0   7      231.12      280.89     27.49 o
  -7   1   7      323.72      239.97     39.14 o
  -6   1   7        0.60        7.87     22.02 o
  -5   1   7       37.74        6.71     17.35 o
  -4   1   7      247.51      252.26     28.27 o
  -3   1   7      879.70      907.09     45.06 o
  -2   1   7     4064.51     4193.21     60.29 o
  -1   1   7       14.53       15.13      3.91 o
   0   1   7       45.72       48.43      4.52 o
   1   1   7      164.64      189.30      7.53 o
   2   1   7      389.34      343.53     10.19 o
   3   1   7     1287.23     1252.25     22.47 o
   4   1   7      450.09      419.58     14.71 o
   5   1   7      316.49      276.83     11.42 o
   6   1   7     1535.38     1388.14     45.59 o
   7   1   7      408.12      387.01     22.34 o
   8   1   7        4.97        4.66     11.06 o
   9   1   7        2.09       12.63     11.32 o
  10   1   7      121.87      129.79     20.76 o
  11   1   7      226.18      261.64     34.05 o
  12   1   7       73.20       78.93     21.42 o
  -6   2   7      150.48      134.23     23.11 o
  -5   2   7       53.74       51.23     16.84 o
  -4   2   7      335.10      291.69     23.50 o
  -3   2   7      634.47      677.52     30.60 o
  -2   2   7     2661.74     2704.52     79.43 o
  -1   2   7     1295.66     1364.41     23.08 o
   0   2   7       60.60       64.10      6.36 o
   1   2   7      529.82      557.61     19.17 o
   2   2   7      320.06      315.45     10.67 o
   3   2   7      193.09      191.82      8.62 o
   4   2   7        2.37        3.74      3.95 o
   5   2   7      709.21      714.58     20.78 o
   6   2   7     1524.92     1370.96     74.31 o
   7   2   7     1242.68     1284.58     60.13 o
   8   2   7      404.03      470.23     42.20 o
   9   2   7        0.24      -16.18     21.93 o
  10   2   7        0.94       16.27     13.03 o
  11   2   7       58.68       63.98     30.35 o
  12   2   7      101.81      155.55     24.31 o
  -6   3   7      346.77      318.42     46.96 o
  -5   3   7      141.83      120.71     34.50 o
  -4   3   7      294.42      287.82     25.52 o
  -3   3   7      210.37      250.31     22.78 o
  -2   3   7        2.16        2.54     10.24 o
  -1   3   7        1.23        9.46      9.89 o
   0   3   7      964.81      955.33     30.58 o
   1   3   7     3468.48     3468.66     50.83 o
   2   3   7     3350.69     3264.15     42.02 o
   3   3   7      403.16      384.20     14.18 o
   4   3   7      320.33      330.96     12.24 o
   5   3   7      108.37      115.38      7.34 o
   6   3   7     1213.39     1132.42     33.80 o
   7   3   7     1033.30     1014.82     27.47 o
   8   3   7      268.23      294.81     22.88 o
   9   3   7      346.16      342.90     66.26 o
  10   3   7        8.07       17.19     15.64 o
  11   3   7      408.37      490.37     32.18 o
  12   3   7       70.85       67.45     19.72 o
  -5   4   7      585.15      590.10     63.89 o
  -4   4   7      305.13      317.87     29.51 o
  -3   4   7      288.04      264.42     25.45 o
  -2   4   7       90.42       78.81     16.24 o
  -1   4   7        1.32        7.35     10.89 o
   0   4   7      234.41      194.49     25.23 o
   1   4   7     2164.88     2187.52     44.53 o
   2   4   7     1120.80     1129.69     27.88 o
   3   4   7      395.37      387.94     11.78 o
   4   4   7      418.27      404.56     13.11 o
   5   4   7        0.67       -4.29      4.24 o
   6   4   7      709.19      688.01     16.53 o
   7   4   7     1569.23     1487.26     36.13 o
   8   4   7        0.25        8.12     12.19 o
   9   4   7       44.71       44.27     16.21 o
  10   4   7       57.76       75.12     27.83 o
  11   4   7      518.60      605.41     46.93 o
  12   4   7      238.09      309.24     57.25 o
  -4   5   7     1024.10     1044.35     50.87 o
  -3   5   7      709.85      737.69     40.88 o
  -2   5   7      456.56      415.86     46.70 o
  -1   5   7       48.44       26.55     14.43 o
   0   5   7       11.22       61.90     19.45 o
   1   5   7      447.26      498.59     45.56 o
   2   5   7      116.89      147.67     16.21 o
   3   5   7     1025.18      979.97     36.72 o
   4   5   7      697.03      704.40     21.25 o
   5   5   7     1296.79     1212.19     25.18 o
   6   5   7      234.76      225.48     11.40 o
   7   5   7      267.79      236.10     12.70 o
   8   5   7       56.63       41.81      8.77 o
   9   5   7        6.42       -2.55     18.54 o
  10   5   7      153.59      135.95     31.39 o
  11   5   7      528.18      573.13     52.97 o
  12   5   7      132.29      145.28     30.00 o
  -3   6   7      807.13      838.82     46.49 o
  -2   6   7      389.55      400.52     32.80 o
  -1   6   7      299.40      303.14     27.40 o
   0   6   7      420.98      453.48     42.54 o
   1   6   7      953.30     1024.38     42.28 o
   2   6   7       55.54       60.65     14.48 o
   3   6   7      411.91      355.46     23.93 o
   4   6   7        0.67      -11.47      5.74 o
   5   6   7       77.24       67.10      8.51 o
   6   6   7     2039.06     1968.24     40.73 o
   7   6   7      244.69      242.23     13.62 o
   8   6   7      462.79      491.68     19.12 o
   9   6   7       94.78       96.52     23.29 o
  10   6   7      143.74      159.99     33.61 o
  11   6   7      100.33      121.61     35.09 o
  12   6   7       67.28      131.07     37.50 o
  -2   7   7       13.88       24.32     19.20 o
  -1   7   7       39.69       62.32     20.04 o
   0   7   7      209.50      265.16     38.62 o
   1   7   7     1334.83     1425.03     74.93 o
   2   7   7     1021.82     1147.09     59.02 o
   3   7   7      453.61      482.21     34.50 o
   4   7   7       93.42       70.24     15.80 o
   5   7   7        3.38       -1.21     11.25 o
   6   7   7      448.25      452.31     50.21 o
   7   7   7      575.50      530.71     18.88 o
   8   7   7       38.82       40.35      8.27 o
   9   7   7      337.67      335.21     27.14 o
  10   7   7      150.93      147.56     33.87 o
  11   7   7      418.88      493.60     52.93 o
  12   7   7       77.39       78.92     33.61 o
  -1   8   7       13.60       62.87     30.28 o
   0   8   7       84.28       54.03     20.28 o
   1   8   7      639.94      632.55     38.37 o
   2   8   7     1606.59     1587.26     58.50 o
   3   8   7      126.17      149.52     21.84 o
   4   8   7      165.34      184.50     22.32 o
   5   8   7      318.91      321.01     26.89 o
   6   8   7      506.26      534.90     32.78 o
   7   8   7      197.28      145.60     20.71 o
   8   8   7        0.28      -13.37     12.19 o
   9   8   7      210.99      190.96     28.15 o
  10   8   7       40.19       23.69     27.89 o
  11   8   7      497.08      608.22     59.50 o
  12   8   7      272.14      363.46     51.45 o
   0   9   7        7.96       21.29     20.26 o
   1   9   7      281.71      330.52     33.08 o
   2   9   7      385.73      431.25     34.54 o
   3   9   7       76.74       99.55     37.84 o
   4   9   7       60.51       61.50     19.36 o
   5   9   7     1175.27     1149.83     49.43 o
   6   9   7     1439.09     1445.25     55.36 o
   7   9   7      440.37      438.32     53.37 o
   8   9   7      151.70      141.02     23.29 o
   9   9   7       30.58       31.91     16.52 o
  10   9   7        0.37        7.37     19.19 o
  11   9   7      434.00      416.24     53.27 o
  12   9   7      423.01      517.35     61.06 o
   1  10   7      283.42      300.70     45.64 o
   2  10   7      348.44      381.09     36.02 o
   3  10   7        0.43        8.51     17.71 o
   4  10   7        3.39       -0.96     18.26 o
   5  10   7      262.74      250.97     29.17 o
   6  10   7      805.61      831.79     44.78 o
   7  10   7      655.77      714.82     47.08 o
   8  10   7      161.29      191.30     26.18 o
   9  10   7       68.77       93.49     23.03 o
  10  10   7      113.35      107.25     24.90 o
  11  10   7      120.83      142.84     53.34 o
   3  11   7      210.95      179.71     30.19 o
   4  11   7        5.68       -4.67     18.49 o
   5  11   7      261.54      312.85     33.67 o
   6  11   7      161.06      133.18     44.91 o
   7  11   7      429.53      356.77     40.06 o
   8  11   7       88.81       33.39     19.63 o
   9  11   7      153.65      163.10     30.83 o
  10  11   7      228.71      231.52     30.55 o
  -3 -10   8        1.52       12.01     12.98 o
  -2 -10   8      792.33      775.80     54.73 o
  -1 -10   8      607.83      567.95     31.90 o
   0 -10   8      185.38      213.19     21.76 o
  -5  -9   8      121.96      123.66     28.63 o
  -4  -9   8        0.24        1.46     16.00 o
  -3  -9   8       47.48       35.65     14.38 o
  -2  -9   8      222.04      229.43     21.12 o
  -1  -9   8      393.59      407.36     63.79 o
   0  -9   8      531.66      544.76     29.50 o
   1  -9   8      225.45      278.39     29.76 o
   2  -9   8      198.46      172.50     19.99 o
   3  -9   8      370.82      380.87     27.75 o
  -6  -8   8      411.86      403.03     30.63 o
  -5  -8   8      626.90      617.69     43.11 o
  -4  -8   8      132.66      117.67     18.88 o
  -3  -8   8      284.70      289.83     23.71 o
  -2  -8   8      353.32      399.33     37.72 o
  -1  -8   8      106.10      102.62     15.15 o
   0  -8   8        9.68        0.23     19.00 o
   1  -8   8        2.97       -0.83     12.63 o
   2  -8   8      336.50      298.66     33.79 o
   3  -8   8      758.72      794.27     35.61 o
   4  -8   8      600.78      574.47     32.04 o
   5  -8   8        6.00      -11.89     23.86 o
  -6  -7   8       93.27       81.74     29.69 o
  -5  -7   8       85.45       85.48     17.44 o
  -4  -7   8      148.86      158.15     23.69 o
  -3  -7   8      466.37      518.85     26.20 o
  -2  -7   8     1303.41     1422.93     44.04 o
  -1  -7   8      428.30      450.70     24.04 o
   0  -7   8       74.06       60.17     12.55 o
   1  -7   8      139.87      133.98     15.90 o
   2  -7   8      410.96      379.58     24.06 o
   3  -7   8      479.44      468.93     26.75 o
   4  -7   8      405.70      448.76     27.50 o
   5  -7   8       66.62       55.82     14.07 o
   6  -7   8        3.50        5.61     13.45 o
  -7  -6   8      473.50      449.13     32.77 o
  -6  -6   8       34.37       24.19     16.02 o
  -5  -6   8       41.60       47.31     14.27 o
  -4  -6   8       21.14       29.30     14.27 o
  -3  -6   8      424.89      443.07     23.60 o
  -2  -6   8     1178.90     1176.90     77.20 o
  -1  -6   8      819.45      848.86     31.35 o
   0  -6   8      197.97      199.20     20.30 o
   1  -6   8       12.30        1.94      7.49 o
   2  -6   8      102.31      103.56     14.34 o
   3  -6   8      476.88      506.10     21.74 o
   4  -6   8      248.16      244.22     16.74 o
   5  -6   8        9.30        8.20      7.92 o
   6  -6   8      143.94      133.14     23.18 o
   7  -6   8      101.01      172.86     24.57 o
  -7  -5   8      926.16      882.10     40.27 o
  -6  -5   8      772.15      874.51     37.72 o
  -5  -5   8      287.88      268.83     21.31 o
  -4  -5   8       85.91       75.83     13.53 o
  -3  -5   8        2.44       -5.67      7.61 o
  -2  -5   8      410.11      417.87     43.01 o
  -1  -5   8       10.42       15.49      8.76 o
   0  -5   8      664.95      664.21     26.44 o
   1  -5   8     1092.67     1052.61     52.94 o
   2  -5   8     1089.11      993.20     27.66 o
   3  -5   8      272.77      248.68     24.93 o
   4  -5   8      138.74      142.94     13.07 o
   5  -5   8       63.04       41.81     18.14 o
   6  -5   8       69.86       68.61     11.82 o
   7  -5   8       81.48       65.92     17.89 o
   8  -5   8      427.91      491.39     34.27 o
  -7  -4   8      290.56      278.93     76.18 o
  -6  -4   8      657.26      678.96     33.17 o
  -5  -4   8      442.84      427.58     31.86 o
  -4  -4   8      228.15      221.85     34.02 o
  -3  -4   8      209.81      238.64     27.16 o
  -2  -4   8     1821.17     1859.29     36.44 o
  -1  -4   8       10.85       12.92      8.03 o
   0  -4   8       69.48       63.76     11.74 o
   1  -4   8       92.37       81.76     10.92 o
   2  -4   8      267.07      293.09     14.19 o
   3  -4   8      688.49      669.93     30.90 o
   4  -4   8      567.62      555.19     30.40 o
   5  -4   8      348.14      322.54     17.33 o
   6  -4   8      186.28      168.76     15.28 o
   7  -4   8       60.30       75.35     16.22 o
   8  -4   8       87.47      109.63     19.79 o
   9  -4   8        0.38       -3.69     15.17 o
  -7  -3   8       88.76       56.37     31.33 o
  -6  -3   8      296.76      247.01     23.33 o
  -5  -3   8       14.03        2.23     11.31 o
  -4  -3   8      311.32      301.19     21.27 o
  -3  -3   8      734.51      775.71     33.27 o
  -2  -3   8     2875.64     2986.31     99.00 o
  -1  -3   8      304.33      317.61     14.88 o
   0  -3   8        1.46        2.31      4.82 o
   1  -3   8       23.06       29.35      5.10 o
   2  -3   8      172.48      167.23      9.35 o
   3  -3   8     1354.21     1243.46     25.12 o
   4  -3   8     1112.71     1009.30     23.55 o
   5  -3   8      275.56      257.11     13.30 o
   6  -3   8       16.21       29.67      8.05 o
   7  -3   8       61.99       63.19     15.13 o
   8  -3   8      124.22      133.12     19.23 o
   9  -3   8      102.26      115.10     30.75 o
  -7  -2   8      498.91      569.60     46.64 o
  -6  -2   8      175.14      169.35     20.85 o
  -5  -2   8      110.96       89.99     14.96 o
  -4  -2   8       52.05       60.32     22.95 o
  -3  -2   8     1079.08     1061.64     23.37 o
  -2  -2   8     2010.74     1974.78     78.38 o
  -1  -2   8     1173.14     1166.01     52.65 o
   0  -2   8      469.73      499.30     31.73 o
   1  -2   8       40.55       36.99      4.53 o
   2  -2   8      394.18      369.51     11.82 o
   3  -2   8      470.20      428.04     11.80 o
   4  -2   8       73.18       77.49     10.70 o
   5  -2   8       19.10       15.41      6.89 o
   6  -2   8      483.44      448.69     19.10 o
   7  -2   8      708.86      725.49     58.97 o
   8  -2   8      711.71      719.46     35.05 o
   9  -2   8       81.27      116.83     19.75 o
  10  -2   8       11.16       30.68     17.45 o
  -6  -1   8      701.83      701.17     47.12 o
  -5  -1   8      101.06      111.13     32.73 o
  -4  -1   8        6.16        5.61     10.26 o
  -3  -1   8       62.71       79.88     11.69 o
  -2  -1   8     1291.02     1413.18     64.23 o
  -1  -1   8      241.38      241.93     18.28 o
   0  -1   8      374.53      366.85     27.26 o
   1  -1   8      528.49      495.76     29.57 o
   2  -1   8     1015.24      908.88     17.70 o
   3  -1   8     1837.48     1708.01     30.81 o
   4  -1   8      150.09      147.26     10.04 o
   5  -1   8      297.07      262.16     13.69 o
   6  -1   8      368.39      354.54     16.59 o
   7  -1   8      407.61      394.84     31.22 o
   8  -1   8      324.00      397.31     26.02 o
   9  -1   8       71.37      107.92     18.71 o
  10  -1   8       13.47       27.82     16.32 o
  11  -1   8      107.08       75.58     20.13 o
  -6   0   8      370.91      334.17     37.64 o
  -5   0   8      193.28      204.43     28.21 o
  -4   0   8      796.22      832.06     34.35 o
  -3   0   8       28.55       44.17     10.01 o
  -2   0   8      780.16      789.36     20.28 o
  -1   0   8      431.12      454.19     23.28 o
   0   0   8        2.24       15.27     10.22 o
   1   0   8      325.02      330.05     10.96 o
   2   0   8      970.07      898.78     20.43 o
   3   0   8     1696.94     1637.74     32.42 o
   4   0   8      533.41      488.86     28.49 o
   5   0   8        6.72        3.97      5.41 o
   6   0   8      584.12      526.97     19.19 o
   7   0   8       46.87       40.67     11.64 o
   8   0   8      572.50      530.27     51.16 o
   9   0   8       10.97       50.25     14.82 o
  10   0   8       25.32       29.87     20.49 o
  11   0   8       86.45      143.62     29.18 o
  -6   1   8      386.09      339.39     71.67 o
  -5   1   8       92.74      107.10     19.15 o
  -4   1   8      392.95      455.44     26.34 o
  -3   1   8      733.05      774.82     30.44 o
  -2   1   8      483.76      514.80     19.23 o
  -1   1   8      599.00      621.01     29.61 o
   0   1   8      102.36      123.45      6.49 o
   1   1   8       34.03       36.96      4.84 o
   2   1   8      675.96      679.10     15.02 o
   3   1   8     1125.31     1053.91     20.64 o
   4   1   8      246.25      237.29     12.18 o
   5   1   8       70.69       81.01      9.17 o
   6   1   8     1320.08     1218.65    124.01 o
   7   1   8      204.03      204.85     15.61 o
   8   1   8      305.45      283.15     21.29 o
   9   1   8       41.43       38.62     13.50 o
  10   1   8       39.11       25.93     14.37 o
  11   1   8      152.50      193.50     24.12 o
  12   1   8      153.79      203.23     36.27 o
  -5   2   8        7.42        7.20     24.46 o
  -4   2   8       99.45      111.42     19.88 o
  -3   2   8      106.77      136.59     17.40 o
  -2   2   8     1629.59     1689.89     47.76 o
  -1   2   8      847.66      882.79     25.01 o
   0   2   8     1394.27     1463.31     26.73 o
   1   2   8       74.58       90.92      6.45 o
   2   2   8      763.84      779.08     17.45 o
   3   2   8       89.34       92.69      7.11 o
   4   2   8      585.67      589.09     15.86 o
   5   2   8      104.63       96.58     17.53 o
   6   2   8      311.12      280.34     17.54 o
   7   2   8     1247.66     1123.45     35.73 o
   8   2   8      745.27      842.66     34.89 o
   9   2   8      293.65      319.41     23.86 o
  10   2   8        4.00       -2.49     11.63 o
  11   2   8        8.18       23.60     26.97 o
  12   2   8      134.25      170.23     24.99 o
  -5   3   8       10.63       16.91     24.56 o
  -4   3   8      225.61      251.54     61.60 o
  -3   3   8      348.25      359.73     26.53 o
  -2   3   8      667.89      667.72     32.40 o
  -1   3   8       88.48      115.90     19.75 o
   0   3   8       13.14       33.43     15.34 o
   1   3   8      136.53      159.11     12.65 o
   2   3   8     1832.05     1797.31     27.46 o
   3   3   8     1719.55     1660.13     25.75 o
   4   3   8      917.65      868.04     23.21 o
   5   3   8      181.65      181.94     11.72 o
   6   3   8      482.17      446.61     21.30 o
   7   3   8      261.50      259.66     17.55 o
   8   3   8      612.88      633.42     27.20 o
   9   3   8      484.65      660.55     50.27 o
  10   3   8       78.20       65.93     21.43 o
  11   3   8      127.37      153.56     21.34 o
  12   3   8      135.22      209.11     26.75 o
  -4   4   8      629.31      661.36     40.54 o
  -3   4   8      789.06      862.57     41.48 o
  -2   4   8      316.93      330.78     43.20 o
  -1   4   8       39.45       23.94     12.98 o
   0   4   8        1.40       -1.23     10.43 o
   1   4   8      312.11      362.75     31.65 o
   2   4   8     2014.88     2088.41     42.87 o
   3   4   8     2327.94     2154.10     42.99 o
   4   4   8      369.12      384.94     21.43 o
   5   4   8       20.14       14.13      6.41 o
   6   4   8      310.37      297.57     14.88 o
   7   4   8       18.55       19.92      8.71 o
   8   4   8      722.63      778.98     30.00 o
   9   4   8       78.59       66.14     12.58 o
  10   4   8       53.05       62.81     27.40 o
  11   4   8      135.60      123.64     27.00 o
  12   4   8      358.78      558.50    100.00 o
  -3   5   8     1044.15     1046.31     49.11 o
  -2   5   8      852.16      953.21     44.14 o
  -1   5   8      564.84      569.53     33.35 o
   0   5   8        0.52       -0.66     17.51 o
   1   5   8      108.84      116.88     16.47 o
   2   5   8       22.72       29.37     22.91 o
   3   5   8      397.30      398.18     17.34 o
   4   5   8      654.13      607.04     21.83 o
   5   5   8      192.17      178.68     18.82 o
   6   5   8     2091.81     1975.49     41.59 o
   7   5   8      904.02      879.57     26.06 o
   8   5   8       75.75       71.49     32.97 o
   9   5   8      113.05       90.20     13.54 o
  10   5   8       48.64       58.50     13.25 o
  11   5   8      147.05      178.66     36.65 o
  12   5   8      498.72      685.09     55.06 o
  -3   6   8      194.37      139.28     36.95 o
  -2   6   8      535.88      541.74     58.50 o
  -1   6   8      506.77      491.76     47.76 o
   0   6   8      562.89      553.19     41.00 o
   1   6   8      113.65      139.93     20.62 o
   2   6   8      968.44      989.65     41.41 o
   3   6   8        7.18        6.37     11.63 o
   4   6   8       95.20      102.67     13.75 o
   5   6   8      113.25      101.54     10.44 o
   6   6   8      702.81      670.89     22.29 o
   7   6   8      543.16      568.30     20.95 o
   8   6   8      523.27      526.69     20.68 o
   9   6   8       67.40       82.40     12.94 o
  10   6   8       44.21       50.05     12.54 o
  11   6   8       69.25       89.85     15.30 o
  12   6   8       85.57      114.47     38.13 o
  -2   7   8      164.79      147.09     37.45 o
  -1   7   8      281.68      272.95     41.70 o
   0   7   8       70.84       61.66     19.99 o
   1   7   8      212.37      228.25     25.24 o
   2   7   8     1870.13     1858.49     61.05 o
   3   7   8      564.33      631.40     40.91 o
   4   7   8        0.43       -3.79     11.39 o
   5   7   8        2.37       -0.67     11.54 o
   6   7   8      201.92      204.98     13.55 o
   7   7   8      585.08      543.56     20.33 o
   8   7   8      389.27      412.43     29.47 o
   9   7   8      370.44      427.92     30.74 o
  10   7   8       73.06      105.73     33.11 o
  11   7   8       18.21        1.84     26.81 o
  12   7   8      154.81      240.50     45.18 o
   0   8   8        0.44      -10.43     16.56 o
   1   8   8       25.51       14.15     17.22 o
   2   8   8     1898.94     1840.66    111.16 o
   3   8   8      797.27      759.60     40.23 o
   4   8   8      656.35      625.82     36.35 o
   5   8   8        9.99        9.35     31.08 o
   6   8   8       38.17       86.12     19.17 o
   7   8   8      261.52      247.00     25.40 o
   8   8   8      227.37      228.63     24.86 o
   9   8   8       66.74       57.20     19.44 o
  10   8   8      117.18      150.31     24.23 o
  11   8   8      145.84      190.54     43.11 o
  12   8   8      296.66      399.45     55.12 o
   1   9   8        5.03       14.78     22.68 o
   2   9   8      247.73      304.75     32.20 o
   3   9   8      289.49      343.53     31.77 o
   4   9   8      176.61      163.71     34.12 o
   5   9   8      313.42      329.56     33.77 o
   6   9   8      351.23      398.22     32.51 o
   7   9   8      775.17      688.24     39.46 o
   8   9   8      300.88      256.93     27.42 o
   9   9   8        0.46       27.39     17.57 o
  10   9   8        5.12        7.92     21.55 o
  11   9   8      167.68      170.29     42.82 o
   3  10   8      133.96      141.92     27.24 o
   4  10   8        0.26       18.42     19.36 o
   5  10   8        4.35      -13.99     17.03 o
   6  10   8      216.18      231.53     42.99 o
   7  10   8     1082.50     1059.96     57.35 o
   8  10   8      622.92      666.77     42.09 o
   9  10   8        4.85        7.66     17.84 o
  10  10   8       16.43       17.87     19.68 o
   5  11   8        0.20        2.66     19.11 o
   6  11   8       46.60       80.45     24.75 o
   7  11   8      483.97      484.71     39.39 o
   8  11   8      683.40      686.94     44.97 o
   9  11   8       14.53       22.80     26.09 o
  -3  -9   9        0.18      -11.17     12.52 o
  -2  -9   9       23.16       18.96     13.69 o
  -1  -9   9       65.32       59.65     42.92 o
   0  -9   9      374.88      370.91     65.19 o
   1  -9   9      179.66      228.70     23.28 o
   2  -9   9      114.01       65.79     26.92 o
  -4  -8   9      189.24      166.24     26.96 o
  -3  -8   9       94.42       61.28     15.14 o
  -2  -8   9       68.57       79.06     18.28 o
  -1  -8   9      263.30      293.53     22.67 o
   0  -8   9      369.61      400.91     25.77 o
   1  -8   9       38.80       36.80     13.49 o
   2  -8   9        4.86       16.60     11.30 o
   3  -8   9      385.75      384.92     27.19 o
   4  -8   9      223.35      199.01     21.97 o
  -5  -7   9      251.06      253.88     23.88 o
  -4  -7   9       67.49       19.30     16.76 o
  -3  -7   9      448.36      467.12     26.88 o
  -2  -7   9      555.32      570.20     28.65 o
  -1  -7   9      721.60      788.79     33.04 o
   0  -7   9      154.26      160.70     17.62 o
   1  -7   9       18.22       15.15     10.56 o
   2  -7   9       41.28       30.90     12.25 o
   3  -7   9      100.36      107.05     16.79 o
   4  -7   9      564.38      534.14     30.54 o
   5  -7   9      350.87      366.88     27.10 o
  -5  -6   9      199.22      187.39     20.62 o
  -4  -6   9        2.77        8.89     16.08 o
  -3  -6   9       15.32        1.24      9.57 o
  -2  -6   9      722.07      684.52     29.10 o
  -1  -6   9      997.84     1029.64     35.90 o
   0  -6   9      542.92      523.45     25.78 o
   1  -6   9      192.35      197.84     17.63 o
   2  -6   9       51.89       35.82     17.26 o
   3  -6   9       23.30       22.82     15.33 o
   4  -6   9      196.37      210.27     16.50 o
   5  -6   9       35.88       32.76     10.82 o
   6  -6   9      116.86      124.92     15.64 o
  -6  -5   9      800.68      776.96     36.54 o
  -5  -5   9      513.33      520.76     28.50 o
  -4  -5   9       52.93       32.33     16.01 o
  -3  -5   9        3.23      -11.80      7.72 o
  -2  -5   9      274.31      256.09     17.51 o
  -1  -5   9      486.98      469.88     31.28 o
   0  -5   9      231.21      233.06     17.27 o
   1  -5   9      321.29      338.42     31.99 o
   2  -5   9      153.79      145.53     15.36 o
   3  -5   9      830.23      727.63     24.68 o
   4  -5   9      297.88      299.42     17.43 o
   5  -5   9       70.53       80.69     12.11 o
   6  -5   9        3.61        5.45     11.17 o
   7  -5   9        0.81       -2.58      8.92 o
  -6  -4   9      527.08      522.19     34.98 o
  -5  -4   9      373.87      365.23     23.71 o
  -4  -4   9      164.32      191.46     33.69 o
  -3  -4   9      248.93      245.86     23.43 o
  -2  -4   9      447.01      479.55     38.06 o
  -1  -4   9      283.41      285.06     16.73 o
   0  -4   9      320.22      346.28     18.69 o
   1  -4   9       13.99        6.14      7.19 o
   2  -4   9      178.05      196.72     12.39 o
   3  -4   9      860.33      806.46     24.52 o
   4  -4   9      432.16      452.44     19.70 o
   5  -4   9      124.65      116.66     12.54 o
   6  -4   9       31.49       29.63     13.60 o
   7  -4   9       26.50       22.23      9.56 o
   8  -4   9      153.29      162.17     26.31 o
  -6  -3   9      261.76      218.72     22.56 o
  -5  -3   9      444.78      388.30     45.50 o
  -4  -3   9       27.97       33.74     11.04 o
  -3  -3   9      214.56      242.78     34.35 o
  -2  -3   9      933.00      864.16     49.36 o
  -1  -3   9     1051.77     1096.81     54.49 o
   0  -3   9      728.63      778.04     20.20 o
   1  -3   9        0.34       -2.58      4.36 o
   2  -3   9       65.93       61.20      7.84 o
   3  -3   9      528.63      490.83     18.16 o
   4  -3   9      461.46      443.16     31.68 o
   5  -3   9      517.92      492.89     20.06 o
   6  -3   9      244.49      218.41     16.65 o
   7  -3   9      293.86      311.02     21.31 o
   8  -3   9       28.32       38.50     15.22 o
   9  -3   9        2.67       -0.03     14.91 o
  -6  -2   9      764.13      744.08     62.20 o
  -5  -2   9      114.22      135.61     18.01 o
  -4  -2   9       63.88       67.45     13.35 o
  -3  -2   9      228.06      215.75     31.86 o
  -2  -2   9      205.03      220.58     20.84 o
  -1  -2   9     2382.19     2465.86     89.22 o
   0  -2   9     1368.85     1260.98     56.29 o
   1  -2   9      431.57      434.24     17.50 o
   2  -2   9       16.94       16.44      5.01 o
   3  -2   9      202.58      193.17     11.32 o
   4  -2   9      399.07      344.63     16.02 o
   5  -2   9       26.57       10.35      6.96 o
   6  -2   9       85.68       87.76     10.96 o
   7  -2   9       52.73       54.55     10.77 o
   8  -2   9      486.71      519.42     30.74 o
   9  -2   9      332.01      437.76     30.51 o
  10  -2   9       77.88      106.71     21.42 o
  -5  -1   9      236.69      255.71     24.65 o
  -4  -1   9      128.36      112.10     32.71 o
  -3  -1   9       99.89       51.22     22.27 o
  -2  -1   9       45.23       25.65     18.24 o
  -1  -1   9     1614.66     1636.77     49.08 o
   0  -1   9      188.41      199.92     24.45 o
   1  -1   9      347.48      355.02     11.35 o
   2  -1   9      405.56      405.69     19.78 o
   3  -1   9     1471.12     1338.49     26.08 o
   4  -1   9      586.56      519.62     19.41 o
   5  -1   9        0.46       -6.39      7.65 o
   6  -1   9       39.54       31.59      8.03 o
   7  -1   9       14.20       17.65      9.11 o
   8  -1   9      544.77      562.42     23.37 o
   9  -1   9      640.61      717.81     36.46 o
  10  -1   9       17.69       28.70     18.17 o
  -5   0   9      679.28      743.99     49.02 o
  -4   0   9      284.88      338.22     21.45 o
  -3   0   9      507.98      522.79     30.71 o
  -2   0   9      294.54      309.17     14.88 o
  -1   0   9      206.12      245.42     26.07 o
   0   0   9       45.84       58.23     12.29 o
   1   0   9       13.16        7.33      4.22 o
   2   0   9      669.00      656.16     17.62 o
   3   0   9     1379.06     1301.87     35.68 o
   4   0   9     2819.16     2654.04     85.11 o
   5   0   9       10.63        7.80      6.21 o
   6   0   9        2.55        7.18      6.76 o
   7   0   9       14.39       12.70      7.15 o
   8   0   9      285.28      279.44     23.54 o
   9   0   9      421.96      392.03     27.00 o
  10   0   9       13.41        0.30     13.57 o
  11   0   9       46.01       67.72     19.34 o
  -5   1   9      159.28      188.65     22.71 o
  -4   1   9      223.05      218.73     34.37 o
  -3   1   9      560.26      581.50     27.31 o
  -2   1   9     1222.16     1240.66     30.84 o
  -1   1   9      937.97      939.95     23.90 o
   0   1   9      133.60      139.96      8.50 o
   1   1   9       28.70       33.10      5.18 o
   2   1   9      112.88      138.16      7.48 o
   3   1   9      144.94      144.35      8.39 o
   4   1   9     1228.32     1106.37     33.46 o
   5   1   9     1778.99     1691.72     54.82 o
   6   1   9        4.57        3.67      7.22 o
   7   1   9      217.11      236.56     17.23 o
   8   1   9      309.91      324.35     17.72 o
   9   1   9      119.92      119.17     18.03 o
  10   1   9        0.34       10.28     13.20 o
  11   1   9        1.63        9.56     16.03 o
  -4   2   9        8.13       31.91     15.89 o
  -3   2   9       28.20        7.44     13.89 o
  -2   2   9      509.72      520.10     28.40 o
  -1   2   9      902.68      992.19     33.10 o
   0   2   9     1169.01     1178.85     33.11 o
   1   2   9      166.74      184.72     12.02 o
   2   2   9      443.05      451.72     12.58 o
   3   2   9      130.90      135.81      8.41 o
   4   2   9       71.93       56.09      8.17 o
   5   2   9      502.48      453.06     22.60 o
   6   2   9      152.67      135.42     14.19 o
   7   2   9      225.19      240.42     17.94 o
   8   2   9      605.26      648.66     33.48 o
   9   2   9      179.23      205.07     15.56 o
  10   2   9       19.76       31.86     14.42 o
  11   2   9        8.91       -3.50     24.29 o
  12   2   9      101.59      111.39     30.44 o
  -4   3   9        8.60       -6.13     19.09 o
  -3   3   9       18.18       24.15     15.51 o
  -2   3   9      124.49      138.48     18.31 o
  -1   3   9     1234.30     1220.70     58.04 o
   0   3   9      478.77      471.49     24.06 o
   1   3   9      443.01      446.68     22.53 o
   2   3   9      107.77      126.09      8.73 o
   3   3   9      334.93      382.18     15.81 o
   4   3   9      975.71      946.28     25.34 o
   5   3   9       53.47       41.84     12.60 o
   6   3   9      120.05      132.22     26.19 o
   7   3   9      307.08      307.41     29.75 o
   8   3   9      239.42      255.08     19.21 o
   9   3   9      235.68      286.00     21.15 o
  10   3   9       77.42      102.39     15.02 o
  11   3   9       13.40       12.52     17.74 o
  12   3   9       68.98       90.85     21.45 o
  -3   4   9      217.27      255.83     55.31 o
  -2   4   9      338.87      388.73     40.13 o
  -1   4   9      447.81      507.13     41.21 o
   0   4   9        0.56       -4.17     11.47 o
   1   4   9       15.29       10.65     13.57 o
   2   4   9      521.59      515.04     20.37 o
   3   4   9      984.62     1017.44     51.33 o
   4   4   9     2272.75     2199.44     44.68 o
   5   4   9      512.16      490.70     19.17 o
   6   4   9       15.42        9.88     10.78 o
   7   4   9        6.99       10.34      9.25 o
   8   4   9      122.50      125.90     15.01 o
   9   4   9      291.49      326.90     21.88 o
  10   4   9      243.17      275.71     21.68 o
  11   4   9       74.10       86.88     24.39 o
  12   4   9        4.90       32.19     17.90 o
  -2   5   9      791.75      840.16     64.98 o
  -1   5   9     1213.82     1242.40     68.13 o
   0   5   9       72.04       61.27     16.95 o
   1   5   9       22.06       33.21     13.20 o
   2   5   9      238.40      226.30     24.55 o
   3   5   9      756.14      724.83     25.24 o
   4   5   9      176.89      210.05     15.66 o
   5   5   9       91.44       73.93     10.04 o
   6   5   9      210.85      208.53     21.13 o
   7   5   9      548.99      520.46     20.74 o
   8   5   9     1000.92     1076.25     36.93 o
   9   5   9      204.89      247.51     29.42 o
  10   5   9       20.03       18.67     11.16 o
  11   5   9      118.63       82.98     15.98 o
  12   5   9       43.37       67.37     23.44 o
  -1   6   9     1102.60     1177.21     54.87 o
   0   6   9      488.96      492.28     32.54 o
   1   6   9        5.95        5.48     14.14 o
   2   6   9      391.83      368.73     26.81 o
   3   6   9      342.79      322.67     24.96 o
   4   6   9      237.79      289.13     23.26 o
   5   6   9       22.12       17.68      8.25 o
   6   6   9       44.04       28.41      9.85 o
   7   6   9      709.76      719.25     24.72 o
   8   6   9      861.41      920.09     28.75 o
   9   6   9       91.49      110.80     19.11 o
  10   6   9       56.12       72.49     14.80 o
  11   6   9       22.72        8.64     18.10 o
  12   6   9      171.05      179.85     20.39 o
   0   7   9      574.54      604.37     38.87 o
   1   7   9       97.35      103.56     21.17 o
   2   7   9      957.17     1047.85     45.89 o
   3   7   9      356.83      379.96     29.14 o
   4   7   9      445.98      439.07     29.78 o
   5   7   9       37.28       49.07     16.51 o
   6   7   9       22.01       20.09      8.18 o
   7   7   9       98.27      148.48     20.49 o
   8   7   9      592.92      603.52     34.79 o
   9   7   9      284.82      318.35     34.25 o
  10   7   9      277.34      441.42     49.34 o
  11   7   9      119.00      108.56     37.62 o
  12   7   9       56.05       34.73     35.89 o
   1   8   9       28.75       29.26     19.00 o
   2   8   9      225.64      218.48     38.19 o
   3   8   9      637.68      645.61     39.35 o
   4   8   9     1011.63     1031.82     46.58 o
   5   8   9      334.80      367.18     45.71 o
   6   8   9        0.54      -10.79     13.71 o
   7   8   9      171.76      200.75     24.61 o
   8   8   9      128.88      140.58     22.89 o
   9   8   9       86.84      113.30     22.14 o
  10   8   9       14.05       -4.99     18.34 o
  11   8   9      180.85      220.80     44.27 o
   2   9   9       25.84       36.68     20.74 o
   3   9   9      156.09      165.20     32.29 o
   4   9   9      719.46      698.47     54.03 o
   5   9   9      267.03      215.17     27.88 o
   6   9   9       40.17       38.42     26.08 o
   7   9   9      190.86      197.97     26.33 o
   8   9   9      714.11      660.20     74.51 o
   9   9   9       51.76       60.72     20.16 o
  10   9   9       20.81        5.49     21.64 o
   4  10   9      229.86      204.92     30.13 o
   5  10   9       65.57       68.63     23.68 o
   6  10   9        6.03       -4.75     19.24 o
   7  10   9      253.49      241.96     30.76 o
   8  10   9      540.07      516.06     38.06 o
   9  10   9      285.36      260.34     30.94 o
  -2  -8  10       18.26       12.00     16.15 o
  -1  -8  10       74.22       82.23     15.66 o
   0  -8  10       49.52       45.47     14.31 o
   1  -8  10      170.11      166.37     39.71 o
   2  -8  10      218.46      273.57     51.54 o
  -3  -7  10      130.95      152.27     18.44 o
  -2  -7  10       83.84       80.27     30.80 o
  -1  -7  10     1073.20     1083.66     39.88 o
   0  -7  10      340.07      343.42     24.09 o
   1  -7  10      181.68      205.41     26.06 o
   2  -7  10        0.37        0.10     10.70 o
   3  -7  10        1.55       -7.69      9.68 o
   4  -7  10       64.54       84.31     17.23 o
  -4  -6  10       56.93       43.97     20.62 o
  -3  -6  10       31.01       18.22     18.59 o
  -2  -6  10       43.92       49.94     19.24 o
  -1  -6  10      766.42      770.42     51.72 o
   0  -6  10      783.62      702.52     30.99 o
   1  -6  10      366.28      375.24     23.77 o
   2  -6  10       28.53       19.98     10.78 o
   3  -6  10       12.39        8.33     22.26 o
   4  -6  10      117.77      107.50     14.00 o
   5  -6  10      152.84      149.66     16.11 o
   6  -6  10      118.91      120.65     15.86 o
  -4  -5  10      319.25      346.36     23.32 o
  -3  -5  10        3.47      -13.57      7.79 o
  -2  -5  10       28.62       42.97     10.96 o
  -1  -5  10       63.11       60.46     11.67 o
   0  -5  10      714.99      741.53     38.61 o
   1  -5  10      752.85      756.78     43.16 o
   2  -5  10      114.75      131.72     28.37 o
   3  -5  10      347.81      340.58     18.22 o
   4  -5  10      146.95      149.50     24.65 o
   5  -5  10      144.20      161.14     18.83 o
   6  -5  10        0.38        0.79      8.68 o
   7  -5  10       28.12       12.71     11.56 o
  -5  -4  10      659.26      629.64     30.85 o
  -4  -4  10     1358.61     1374.16     80.40 o
  -3  -4  10       11.87        7.81     25.17 o
  -2  -4  10        6.17      -20.82     10.41 o
  -1  -4  10      150.78      180.89     13.82 o
   0  -4  10      418.21      438.67     21.70 o
   1  -4  10      322.57      320.27     19.76 o
   2  -4  10        7.61       -1.38      6.17 o
   3  -4  10      274.40      282.18     15.71 o
   4  -4  10      485.64      486.26     20.63 o
   5  -4  10      743.92      776.07     26.93 o
   6  -4  10        6.09       12.84     12.54 o
   7  -4  10        7.99        0.87      9.36 o
   8  -4  10        2.88        7.17      9.50 o
  -5  -3  10       34.04       36.91     14.33 o
  -4  -3  10      636.35      701.11     57.26 o
  -3  -3  10      763.34      676.68     54.37 o
  -2  -3  10        7.05       12.20     12.11 o
  -1  -3  10     1419.71     1532.32     70.18 o
   0  -3  10      217.95      204.83     13.58 o
   1  -3  10      145.40      139.86     27.19 o
   2  -3  10        7.73        0.46      5.70 o
   3  -3  10      105.01      104.89     10.48 o
   4  -3  10      321.19      286.75     19.51 o
   5  -3  10      711.94      692.61     24.60 o
   6  -3  10      176.51      153.13     14.20 o
   7  -3  10       52.15       36.13     10.28 o
   8  -3  10       30.02       25.73     11.12 o
   9  -3  10      154.27      146.60     17.81 o
  -5  -2  10      343.28      304.37     23.76 o
  -4  -2  10      105.80       58.76     26.18 o
  -3  -2  10      291.08      232.83     33.72 o
  -2  -2  10       14.56       32.94     21.70 o
  -1  -2  10      845.83      828.23     49.21 o
   0  -2  10      690.81      731.15     44.61 o
   1  -2  10      634.52      591.16     16.75 o
   2  -2  10      128.11      117.47      8.91 o
   3  -2  10       20.07       21.45      6.96 o
   4  -2  10      483.78      461.96     18.56 o
   5  -2  10      141.47      109.31     11.39 o
   6  -2  10      110.61      132.15     13.07 o
   7  -2  10       63.88       74.03     11.91 o
   8  -2  10       31.87       72.68     15.81 o
   9  -2  10      400.39      429.82     35.49 o
  -4  -1  10      187.66      205.37     19.49 o
  -3  -1  10        4.52       -1.61     18.77 o
  -2  -1  10        1.56       35.19     21.03 o
  -1  -1  10      548.11      543.50     29.40 o
   0  -1  10      557.62      558.43     39.31 o
   1  -1  10      856.97      798.63     33.17 o
   2  -1  10      299.17      300.39     11.25 o
   3  -1  10        1.39       -1.21      5.32 o
   4  -1  10      522.47      484.97     17.86 o
   5  -1  10      982.99      907.42     26.09 o
   6  -1  10       18.35       17.87      7.97 o
   7  -1  10        0.24       -0.73      7.35 o
   8  -1  10       17.70       21.72      9.36 o
   9  -1  10      259.37      282.99     19.23 o
  10  -1  10      203.58      199.12     18.55 o
  -4   0  10      393.03      475.20     38.24 o
  -3   0  10      226.22      239.78     20.79 o
  -2   0  10      269.50      251.43     31.69 o
  -1   0  10      562.07      566.20     41.76 o
   0   0  10      185.29      228.46     20.00 o
   1   0  10       34.36       42.23      8.12 o
   2   0  10       29.14       34.90      8.35 o
   3   0  10      232.01      221.66     24.89 o
   4   0  10      456.01      399.59     20.92 o
   5   0  10     2353.59     2278.94     90.09 o
   6   0  10      168.29      162.23     15.77 o
   7   0  10        5.50        7.45      7.72 o
   8   0  10        0.16      -14.28      8.39 o
   9   0  10       68.00       92.44     13.37 o
  10   0  10      115.18      112.77     16.75 o
  -4   1  10       49.17       50.97     21.83 o
  -3   1  10      196.25      223.82     26.52 o
  -2   1  10      361.14      361.30     22.20 o
  -1   1  10      970.42      991.60     32.96 o
   0   1  10      677.44      667.61     28.00 o
   1   1  10      202.10      216.88      9.99 o
   2   1  10        3.31        1.49      5.30 o
   3   1  10       11.78       -4.42      7.37 o
   4   1  10      634.76      601.91     49.50 o
   5   1  10      489.13      481.32     35.47 o
   6   1  10      225.86      237.79     24.79 o
   7   1  10      316.02      333.49     21.50 o
   8   1  10      123.52      162.01     14.23 o
   9   1  10      193.66      232.52     16.88 o
  10   1  10       84.56       98.45     16.29 o
  11   1  10        5.13       17.26     17.47 o
  -3   2  10        4.02       18.96     19.53 o
  -2   2  10       14.25       35.79     17.50 o
  -1   2  10      853.96      906.43     33.70 o
   0   2  10      956.52     1036.49     30.92 o
   1   2  10      772.85      739.48     25.16 o
   2   2  10      252.55      258.22     11.57 o
   3   2  10        1.31        8.55      5.99 o
   4   2  10      237.27      210.29     18.48 o
   5   2  10      412.29      410.19     22.57 o
   6   2  10       22.56        5.69      9.13 o
   7   2  10      828.79      841.54     33.08 o
   8   2  10       99.23      105.53     19.67 o
   9   2  10      538.52      540.50     23.25 o
  10   2  10      135.14      170.36     16.08 o
  11   2  10        5.47       23.87     11.40 o
  -3   3  10        2.42       -1.18     15.63 o
  -2   3  10        1.94        1.88     17.48 o
  -1   3  10      295.58      268.29     49.39 o
   0   3  10      576.65      607.65     27.54 o
   1   3  10      385.37      395.03     21.57 o
   2   3  10      543.92      562.64     20.56 o
   3   3  10      678.70      676.61     21.94 o
   4   3  10      242.78      246.76     14.05 o
   5   3  10      157.98      146.01     12.16 o
   6   3  10        6.05        1.67      8.76 o
   7   3  10      104.46      113.95     15.16 o
   8   3  10      106.80      141.63     22.52 o
   9   3  10      428.49      445.02     25.83 o
  10   3  10      427.68      464.15     25.79 o
  11   3  10       37.83       69.21     18.71 o
  -2   4  10       14.11       37.69     22.46 o
  -1   4  10      568.87      613.14     33.21 o
   0   4  10      161.29      189.95     19.43 o
   1   4  10       85.72       85.65     18.49 o
   2   4  10       57.13       47.33     12.74 o
   3   4  10      820.84      821.81     25.97 o
   4   4  10     1053.16     1041.93     29.16 o
   5   4  10     1044.44     1036.73     29.02 o
   6   4  10       81.19       77.00     10.68 o
   7   4  10       25.25       37.40     11.41 o
   8   4  10        0.18        2.49      9.89 o
   9   4  10       65.27       86.54     14.85 o
  10   4  10      331.11      381.50     25.44 o
  11   4  10       32.30       45.97     12.66 o
  -1   5  10      584.47      622.34     36.63 o
   0   5  10      955.28     1128.67     57.28 o
   1   5  10       67.22       75.80     16.04 o
   2   5  10       11.62      -10.99     15.11 o
   3   5  10       28.76       25.72     12.63 o
   4   5  10      699.30      687.92     24.73 o
   5   5  10     1030.06      989.88     29.30 o
   6   5  10      215.17      234.90     24.20 o
   7   5  10        0.37        9.19      8.14 o
   8   5  10      161.01      179.75     17.87 o
   9   5  10      112.68      118.50     16.48 o
  10   5  10      390.24      386.80     25.21 o
  11   5  10       35.34       70.74     34.14 o
   0   6  10      659.00      643.07     37.77 o
   1   6  10      460.94      497.08     32.71 o
   2   6  10        5.49       -4.95     18.12 o
   3   6  10      121.70      132.44     19.32 o
   4   6  10      165.61      145.84     30.65 o
   5   6  10      423.98      405.39     19.77 o
   6   6  10        4.60        2.60      7.59 o
   7   6  10      221.80      246.69     30.16 o
   8   6  10      366.67      417.05     20.78 o
   9   6  10      683.84      735.34     48.83 o
  10   6  10       26.15       23.71     12.94 o
  11   6  10        0.18        3.90     15.54 o
   1   7  10      256.65      258.00     28.65 o
   2   7  10      372.65      433.58     50.53 o
   3   7  10      337.40      407.88     29.94 o
   4   7  10      886.27      936.38     56.55 o
   5   7  10      253.59      233.24     24.58 o
   6   7  10       60.61       35.33     16.21 o
   7   7  10        0.20      -10.25     13.10 o
   8   7  10      217.19      195.20     24.09 o
   9   7  10      623.44      632.75     37.67 o
  10   7  10      184.30      303.60     45.46 o
  11   7  10        5.19        5.34     29.45 o
   2   8  10        5.07       12.34     40.03 o
   3   8  10      376.44      395.06     33.44 o
   4   8  10      606.89      607.38     38.21 o
   5   8  10      779.70      774.15     42.10 o
   6   8  10       73.50       78.85     20.20 o
   7   8  10       25.08       12.22     16.02 o
   8   8  10        3.27      -12.91     14.06 o
   9   8  10      299.41      332.20     43.60 o
  10   8  10      106.93      102.82     30.56 o
   4   9  10      302.66      300.71     31.46 o
   5   9  10      566.53      594.69     41.64 o
   6   9  10      244.67      262.57     44.21 o
   7   9  10      214.12      248.97     41.08 o
   8   9  10       56.33       46.34     24.53 o
   9   9  10       52.79       74.54     31.08 o
  -1  -7  11       63.09       70.89     25.71 o
   0  -7  11      258.48      226.97     54.38 o
   1  -7  11      307.97      288.83     23.50 o
   2  -7  11      167.07      152.96     19.83 o
  -2  -6  11       40.57       59.49     25.98 o
  -1  -6  11       61.47       61.41     13.60 o
   0  -6  11      565.28      582.26     41.04 o
   1  -6  11      912.91      940.82     38.00 o
   2  -6  11      161.77      142.60     33.30 o
   3  -6  11       11.66        8.59     11.23 o
   4  -6  11       14.29       32.58     12.61 o
  -3  -5  11      399.46      419.00     52.49 o
  -2  -5  11       18.06       12.38     14.79 o
  -1  -5  11        1.09       -5.24      9.53 o
   0  -5  11       54.15       50.92     12.29 o
   1  -5  11      351.34      338.69     21.98 o
   2  -5  11      369.29      372.91     24.10 o
   3  -5  11      182.79      163.53     43.04 o
   4  -5  11      172.16      178.82     15.68 o
   5  -5  11      206.79      218.58     17.48 o
   6  -5  11       61.18       48.55     12.10 o
  -3  -4  11     1163.48     1166.63     76.43 o
  -2  -4  11       64.27       74.61     18.05 o
  -1  -4  11       13.57       -0.30     13.81 o
   0  -4  11       53.79       51.92     10.69 o
   1  -4  11      205.47      189.78     16.76 o
   2  -4  11      213.99      193.67     17.57 o
   3  -4  11       77.72      100.63     11.66 o
   4  -4  11      212.16      214.85     15.39 o
   5  -4  11      342.30      396.56     21.10 o
   6  -4  11      164.51      154.80     17.31 o
   7  -4  11      121.52       86.58     24.64 o
  -3  -3  11      274.16      261.37     42.08 o
  -2  -3  11      332.21      279.17     26.76 o
  -1  -3  11      382.34      327.16     36.06 o
   0  -3  11      557.56      543.48     42.86 o
   1  -3  11      395.44      390.90     20.12 o
   2  -3  11      182.87      196.76     12.53 o
   3  -3  11      336.94      306.52     15.54 o
   4  -3  11       41.59       42.04     11.07 o
   5  -3  11      614.26      613.76     39.96 o
   6  -3  11      585.37      641.23     33.36 o
   7  -3  11      303.42      339.28     20.67 o
   8  -3  11        3.81        6.10     10.25 o
  -3  -2  11       43.79       11.46     25.14 o
  -2  -2  11       32.42       40.37     24.89 o
  -1  -2  11      434.86      373.97     27.88 o
   0  -2  11      420.90      447.19     39.69 o
   1  -2  11      933.30      948.65     28.56 o
   2  -2  11      411.40      455.01     21.29 o
   3  -2  11        3.51        0.76      6.62 o
   4  -2  11       41.16       39.57      8.64 o
   5  -2  11      334.98      343.80     17.86 o
   6  -2  11      358.52      340.78     39.68 o
   7  -2  11      117.68      149.10     14.76 o
   8  -2  11       31.33       18.67     12.28 o
   9  -2  11       67.59      100.81     15.18 o
  -3  -1  11       76.52       55.99     27.15 o
  -2  -1  11        1.69       19.23     23.52 o
  -1  -1  11        4.24       12.96     17.69 o
   0  -1  11      260.41      278.71     23.73 o
   1  -1  11     1091.14     1104.36     57.05 o
   2  -1  11      749.09      706.56     75.41 o
   3  -1  11      217.94      190.40     11.43 o
   4  -1  11      174.53      164.83     12.04 o
   5  -1  11        0.94        1.35      7.11 o
   6  -1  11      235.37      211.01     14.99 o
   7  -1  11       19.10       11.56     10.59 o
   8  -1  11       95.45      110.19     13.67 o
   9  -1  11       97.49      125.00     15.63 o
  -3   0  11      387.60      392.76     43.53 o
  -2   0  11       76.16       22.72     22.68 o
  -1   0  11       22.87       29.60     20.40 o
   0   0  11      194.96      203.66     21.29 o
   1   0  11      491.53      517.05     34.19 o
   2   0  11      264.66      306.22     31.20 o
   3   0  11        1.27        9.43      8.31 o
   4   0  11      324.42      304.93     14.94 o
   5   0  11      625.94      556.63     20.63 o
   6   0  11      146.22      156.51     13.15 o
   7   0  11      362.46      340.56     18.42 o
   8   0  11       10.62       -6.84      7.27 o
   9   0  11        7.95        9.74      9.17 o
  10   0  11      116.38      146.10     17.85 o
  -2   1  11      429.35      439.95     31.27 o
  -1   1  11      144.53      195.15     29.50 o
   0   1  11      961.63      937.28     53.54 o
   1   1  11       43.45       45.66      8.40 o
   2   1  11      113.44      111.53     12.44 o
   3   1  11        7.81       10.18      8.66 o
   4   1  11      127.18      132.16     25.33 o
   5   1  11      861.96      843.33     45.75 o
   6   1  11      207.18      206.10     25.06 o
   7   1  11      329.80      327.94     18.19 o
   8   1  11        7.45        4.00      8.41 o
   9   1  11       17.96       20.86     10.28 o
  10   1  11      203.43      249.16     19.21 o
  -2   2  11        1.96        4.05     14.95 o
  -1   2  11       95.74      111.24     19.68 o
   0   2  11      941.72      990.48     43.81 o
   1   2  11     1050.67     1092.89     27.50 o
   2   2  11       38.38       44.76      8.40 o
   3   2  11      241.53      246.18     21.40 o
   4   2  11       42.30       66.38     12.32 o
   5   2  11      234.07      270.47     19.22 o
   6   2  11       64.25       80.39     13.57 o
   7   2  11      233.11      221.43     19.63 o
   8   2  11       12.45       18.50     11.31 o
   9   2  11      228.21      272.29     18.62 o
  10   2  11      388.81      446.33     23.45 o
  -1   3  11       10.00        8.80     16.91 o
   0   3  11      537.33      543.49     26.86 o
   1   3  11      956.76      960.41     67.85 o
   2   3  11      268.23      276.92     23.83 o
   3   3  11      148.60      142.40     12.34 o
   4   3  11      219.40      205.86     25.81 o
   5   3  11      353.96      349.04     17.56 o
   6   3  11      332.66      367.82     23.09 o
   7   3  11        0.16      -14.42      8.40 o
   8   3  11       10.73       24.42     11.46 o
   9   3  11       46.57       81.14     15.90 o
  10   3  11      364.83      487.47     27.68 o
  11   3  11      132.24      156.92     20.58 o
  -1   4  11       31.80       43.40     20.78 o
   0   4  11       85.42       90.67     29.11 o
   1   4  11      319.39      341.06     22.76 o
   2   4  11        3.88        6.66     11.10 o
   3   4  11      243.01      246.67     15.99 o
   4   4  11      195.13      213.81     15.02 o
   5   4  11      862.41      859.23     27.55 o
   6   4  11      696.98      672.43     25.21 o
   7   4  11        5.21        1.78      9.76 o
   8   4  11        9.18       -3.66      9.77 o
   9   4  11       50.03       68.19     15.26 o
  10   4  11       37.71       52.45     15.28 o
  11   4  11      129.52      208.43     21.35 o
   0   5  11      313.61      315.81     32.92 o
   1   5  11      382.04      433.80     31.90 o
   2   5  11       36.33       -4.92     15.39 o
   3   5  11        0.18       -7.38     19.48 o
   4   5  11       89.54       74.06     18.02 o
   5   5  11      718.55      685.19     25.46 o
   6   5  11      609.39      627.81     35.82 o
   7   5  11       65.46       63.18     11.46 o
   8   5  11       59.01       77.60     21.53 o
   9   5  11      143.93      139.31     18.38 o
  10   5  11       67.64       96.51     17.34 o
  11   5  11        8.10       15.26     12.70 o
   1   6  11      712.40      746.62     46.61 o
   2   6  11      215.07      220.63     23.73 o
   3   6  11        1.78        2.81     14.35 o
   4   6  11        0.31       -6.59     20.10 o
   5   6  11      334.31      346.90     19.96 o
   6   6  11      440.09      480.87     22.32 o
   7   6  11       82.11       90.36     12.98 o
   8   6  11       30.36       35.94     12.74 o
   9   6  11      279.32      311.54     23.95 o
  10   6  11      311.85      400.32     49.89 o
   2   7  11       95.73       29.11     24.93 o
   3   7  11      169.52      157.31     24.74 o
   4   7  11      286.98      255.43     26.73 o
   5   7  11      432.04      425.35     58.48 o
   6   7  11      143.29      114.17     21.43 o
   7   7  11       50.47       63.54     18.47 o
   8   7  11       27.07       27.04     17.12 o
   9   7  11      173.49      173.32     57.32 o
  10   7  11      242.01      273.60     46.41 o
   4   8  11      152.51      141.84     35.02 o
   5   8  11      647.12      661.45     40.43 o
   6   8  11      285.39      260.19     28.64 o
   7   8  11        7.41        5.35     21.76 o
   8   8  11       32.25       23.67     19.12 o
   9   8  11       56.83       74.07     22.30 o
  -1  -5  12        6.71       15.56     17.36 o
   0  -5  12      188.02      204.16     18.05 o
   1  -5  12      183.42      174.89     18.40 o
   2  -5  12      652.92      626.98     31.06 o
   3  -5  12       44.25       28.89     12.32 o
   4  -5  12       11.61       21.64     10.11 o
  -1  -4  12       71.15       59.54     22.48 o
   0  -4  12        9.53       -0.49     15.88 o
   1  -4  12       15.15       -2.96      9.15 o
   2  -4  12      397.19      328.70     22.20 o
   3  -4  12      322.42      351.37     23.76 o
   4  -4  12        4.38        0.62      8.61 o
   5  -4  12      184.61      220.48     17.09 o
   6  -4  12      162.65      176.19     16.60 o
  -1  -3  12      156.72      143.12     23.39 o
   0  -3  12      142.82       99.08     25.25 o
   1  -3  12      222.32      195.25     22.87 o
   2  -3  12      329.84      322.07     20.50 o
   3  -3  12      152.44      131.11     11.84 o
   4  -3  12       18.33        6.01      8.34 o
   5  -3  12       39.21       23.52      9.46 o
   6  -3  12      345.09      299.05     21.45 o
   7  -3  12      182.70      193.85     17.78 o
  -2  -2  12      115.86      128.28     32.81 o
  -1  -2  12       16.06       25.00     14.92 o
   0  -2  12       78.36       57.17     21.75 o
   1  -2  12      659.30      788.24     51.62 o
   2  -2  12      842.91      793.22     28.73 o
   3  -2  12       46.02       47.28      8.60 o
   4  -2  12      109.69      103.11     11.22 o
   5  -2  12       25.54       18.79      8.84 o
   6  -2  12      168.24      168.83     15.18 o
   7  -2  12      166.87      187.29     16.93 o
   8  -2  12      125.53      126.61     16.28 o
  -1  -1  12       94.64       79.66     27.32 o
   0  -1  12      130.64      107.38     19.85 o
   1  -1  12       79.00      107.68     24.93 o
   2  -1  12      941.76      886.30     28.87 o
   3  -1  12      380.10      332.64     15.08 o
   4  -1  12      156.55      146.07     16.24 o
   5  -1  12      132.85      116.05     12.16 o
   6  -1  12       67.40       62.45     10.91 o
   7  -1  12       46.87       42.17     10.73 o
   8  -1  12       22.06       16.06     10.47 o
   0   0  12      270.77      238.02     33.61 o
   1   0  12       84.09       83.15     17.18 o
   2   0  12       90.15       65.99     10.15 o
   3   0  12      314.59      306.84     27.16 o
   4   0  12      107.63      101.43     10.39 o
   5   0  12      292.30      291.29     18.71 o
   6   0  12      326.73      332.69     19.04 o
   7   0  12      171.33      179.02     15.28 o
   8   0  12       31.19       24.39     10.34 o
   9   0  12        9.27       -1.93      9.40 o
   1   1  12      428.96      421.64     40.43 o
   2   1  12      149.37      140.08     25.59 o
   3   1  12        1.27      -13.58     11.34 o
   4   1  12        2.19       -0.36     13.03 o
   5   1  12      168.75      144.43     24.49 o
   6   1  12      721.55      704.54     24.79 o
   7   1  12      514.10      486.09     23.89 o
   8   1  12       83.31       98.84     13.26 o
   9   1  12        9.31       -2.88      8.71 o
   0   2  12      208.94      204.52     20.65 o
   1   2  12      479.20      475.61     28.54 o
   2   2  12      582.60      544.32     24.75 o
   3   2  12      204.43      164.08     16.54 o
   4   2  12        0.28       -7.78      9.02 o
   5   2  12        6.65        5.07      9.84 o
   6   2  12      522.49      499.82     31.78 o
   7   2  12       76.81       75.01     19.30 o
   8   2  12      157.82      193.21     34.95 o
   9   2  12       53.80       48.89     12.05 o
  10   2  12       49.17       93.15     25.74 o
   0   3  12        2.15       -7.20     14.33 o
   1   3  12      498.51      491.34     33.74 o
   2   3  12      707.43      716.39     29.76 o
   3   3  12      566.09      551.28     21.70 o
   4   3  12       33.88       43.99     10.07 o
   5   3  12       54.70       35.51     15.84 o
   6   3  12      333.62      334.21     41.59 o
   7   3  12        3.59       -5.87     10.49 o
   8   3  12       55.51       79.92     16.00 o
   9   3  12      134.82      109.87     22.59 o
  10   3  12      108.72      158.61     17.21 o
   1   4  12      113.91      114.75     23.29 o
   2   4  12      373.02      405.94     24.12 o
   3   4  12       40.36       30.00      9.86 o
   4   4  12       14.41       17.65      9.02 o
   5   4  12      214.76      238.65     16.39 o
   6   4  12     1309.61     1306.69     65.61 o
   7   4  12       54.28       58.97     14.89 o
   8   4  12       73.80       61.35     15.33 o
   9   4  12       42.38       39.54     14.94 o
  10   4  12       92.09      111.66     19.41 o
   2   5  12      151.78      133.77     19.42 o
   3   5  12       15.87       -0.55     13.13 o
   4   5  12        2.35        2.26      9.38 o
   5   5  12      143.62      170.06     15.62 o
   6   5  12      613.72      626.18     38.98 o
   7   5  12      424.48      467.52     31.50 o
   8   5  12       89.36      110.56     17.87 o
   9   5  12        0.26       16.46     13.09 o
   3   6  12       54.37       54.45     18.86 o
   4   6  12        2.20       -2.54     14.68 o
   5   6  12        1.39        4.71      9.31 o
   6   6  12      131.76      126.40     14.99 o
   7   6  12      176.66      174.51     16.54 o
   8   6  12      307.84      301.74     20.23 o
   9   6  12       56.77       44.80     31.25 o
   5   7  12       17.84        7.74     16.70 o
   6   7  12      384.07      418.10     31.83 o
   7   7  12       92.04       67.41     20.47 o
   8   7  12       24.92       22.82     17.01 o
   1  -3  13       34.45       35.15     20.82 o
   2  -3  13      125.79      102.13     15.03 o
   3  -3  13       75.11       79.36     13.99 o
   4  -3  13       56.48       70.25     11.14 o
   5  -3  13      111.40      106.54     23.58 o
   1  -2  13      114.91      108.18     26.67 o
   2  -2  13      121.23      120.41     24.18 o
   3  -2  13      351.80      303.82     20.55 o
   4  -2  13       59.40       60.46     10.64 o
   5  -2  13        9.08       11.98      9.05 o
   6  -2  13       56.47       50.68     11.43 o
   1  -1  13      102.79       66.23     21.81 o
   2  -1  13      295.27      267.81     35.62 o
   3  -1  13      789.63      815.03     30.59 o
   4  -1  13      118.70      105.34     14.19 o
   5  -1  13       27.70       25.23      9.58 o
   6  -1  13       24.09       15.77      9.90 o
   7  -1  13       80.11       75.13     13.04 o
   1   0  13        0.19        4.22     17.80 o
   2   0  13      333.10      395.97     40.79 o
   3   0  13      345.62      312.14     19.77 o
   4   0  13       53.08       48.77     11.84 o
   5   0  13       29.75       24.11      9.35 o
   6   0  13      194.33      194.15     15.58 o
   7   0  13      194.55      204.36     16.53 o
   1   1  13      163.62      192.53     33.70 o
   2   1  13      177.20      121.76     27.04 o
   3   1  13      273.47      245.88     33.21 o
   4   1  13        2.19       -0.21     14.15 o
   5   1  13       25.86       28.28     10.19 o
   6   1  13      161.43      188.18     30.88 o
   7   1  13      327.94      341.88     27.60 o
   8   1  13      110.41      136.86     18.44 o
   2   2  13      629.49      589.05     26.12 o
   3   2  13      303.95      322.60     36.86 o
   4   2  13       10.20       16.11     11.09 o
   5   2  13       12.84       -0.38     11.50 o
   6   2  13      210.00      215.96     29.07 o
   7   2  13       98.09      117.00     17.93 o
   8   2  13      247.90      274.41     19.87 o
   2   3  13      289.31      326.76     26.75 o
   3   3  13      786.03      794.90     32.36 o
   4   3  13      256.37      254.07     16.50 o
   5   3  13       19.57        4.50     13.39 o
   6   3  13       65.75       94.31     29.72 o
   7   3  13       38.26       50.82     18.87 o
   8   3  13      201.61      232.37     33.52 o
   3   4  13      225.00      281.52     28.06 o
   4   4  13      227.53      219.06     16.80 o
   5   4  13       38.21       52.11     12.11 o
   6   4  13       81.35       58.56     23.14 o
   7   4  13      143.74      119.37     21.79 o
   8   4  13      415.78      408.89     28.08 o
   5   5  13        0.56       11.51     10.35 o
   6   5  13      185.23      191.52     18.09 o
   7   5  13      426.08      429.37     28.44 o
 
